# Supplementary material for: Causal association of metabolic syndrome with chronic kidney disease progression: A Mendelian randomization study
Source: Pediatr Discov. 2024 Jul 6;2(4):e93. doi: 10.1002/pdi3.93 (PMC12118223; doi:10.1002/pdi3.93)
Supplement: Supplementary file 2 — Supporting Information S2 [file PDI3-2-e93-s002.csv]

## Sheet: Table S1
Table S1. Detailed information of instrumental variables used in causality estimate between MetS and Rapid3
	SNP	effect_allele.exposure	other_allele.exposure	beta.exposure	beta.outcome	palindromic	ambiguous	se.outcome	pval.outcome	outcome	samplesize.exposure	se.exposure	pval.exposure	exposure	mr_keep	samplesize.outcome	R2	F
1	rs10014552	G	T	-0.0153852	-0.00109939	FALSE	FALSE	0.0125	0.9291	Rapid3	461920	0.00263279	5.11e-09	Metabolic Syndrome	TRUE	141964	7.57e-05	34.9646
2	rs10038105	T	G	-0.0131746	0.00588266	FALSE	FALSE	0.0113	0.6035	Rapid3	461920	0.00238106	3.15e-08	Metabolic Syndrome	TRUE	141964	6.86e-05	31.7083
3	rs10102717	C	T	0.0124416	-0.0117309	FALSE	FALSE	0.0094	0.2154	Rapid3	461920	0.00200567	5.53e-10	Metabolic Syndrome	TRUE	141964	7.52e-05	34.7563
4	rs10132280	C	A	0.0176221	-0.000499875	FALSE	FALSE	0.0098	0.9605	Rapid3	461920	0.00234489	5.69e-14	Metabolic Syndrome	TRUE	141964	0.000135606	62.6475
5	rs10160660	T	C	0.0132593	-0.00170145	FALSE	FALSE	0.0109	0.8785	Rapid3	461920	0.0024295	4.83e-08	Metabolic Syndrome	TRUE	141964	6.55e-05	30.2527
6	rs10181181	T	C	-0.0135213	-0.0315939	FALSE	FALSE	0.0103	0.002156	Rapid3	461920	0.00236117	1.03e-08	Metabolic Syndrome	TRUE	141964	7.31e-05	33.7786
7	rs1045968	G	T	-0.0189121	0.00732677	FALSE	FALSE	0.0126	0.5653	Rapid3	461920	0.00330341	1.03e-08	Metabolic Syndrome	TRUE	141964	8.36e-05	38.6344
8	rs10465723	C	T	-0.0126082	-0.00359354	FALSE	FALSE	0.0101	0.723	Rapid3	461920	0.00229743	4.07e-08	Metabolic Syndrome	TRUE	141964	6.67e-05	30.7959
9	rs10485622	A	G	0.0179785	-0.00280393	FALSE	FALSE	0.0126	0.8232	Rapid3	461920	0.00277503	9.25e-11	Metabolic Syndrome	TRUE	141964	9.82e-05	45.3798
10	rs10732812	T	C	-0.012084	0.00598207	FALSE	FALSE	0.0097	0.5397	Rapid3	461920	0.00215106	1.94e-08	Metabolic Syndrome	TRUE	141964	7.22e-05	33.3535
11	rs10768994	T	C	0.0115633	0.0116321	FALSE	FALSE	0.0092	0.206	Rapid3	461920	0.00211426	4.52e-08	Metabolic Syndrome	TRUE	141964	6.56e-05	30.2855
12	rs10887579	A	C	-0.0130999	-0.0210194	FALSE	FALSE	0.0104	0.04406	Rapid3	461920	0.00222773	4.09e-09	Metabolic Syndrome	TRUE	141964	7.85e-05	36.2519
13	rs10948567	C	T	-0.0155826	0.00451016	FALSE	FALSE	0.0116	0.7006	Rapid3	461920	0.00281288	3.03e-08	Metabolic Syndrome	TRUE	141964	7.1e-05	32.8147
14	rs11038977	C	T	0.020885	-0.00707491	FALSE	FALSE	0.013	0.5862	Rapid3	461920	0.00306816	9.97e-12	Metabolic Syndrome	TRUE	141964	9.3e-05	42.9456
15	rs11160114	A	G	0.0142754	0.00697561	FALSE	FALSE	0.0099	0.4842	Rapid3	461920	0.00246016	6.53e-09	Metabolic Syndrome	TRUE	141964	8.55e-05	39.479
16	rs11187842	C	T	0.0200416	-0.0119286	FALSE	FALSE	0.0156	0.4466	Rapid3	461920	0.00349905	1.02e-08	Metabolic Syndrome	TRUE	141964	7.13e-05	32.926
17	rs11227199	G	A	-0.0179842	0.0179603	FALSE	FALSE	0.0126	0.1526	Rapid3	461920	0.00264533	1.06e-11	Metabolic Syndrome	TRUE	141964	0.000102646	47.4188
18	rs1128559	G	C	-0.0177337	0.0177567	TRUE	TRUE	0.0128	0.1654	Rapid3	461920	0.00287877	7.27e-10	Metabolic Syndrome	FALSE	141964	9.48e-05	43.7891
19	rs11583755	A	C	-0.0130329	-0.0100503	FALSE	FALSE	0.0095	0.2912	Rapid3	461920	0.00217164	1.96e-09	Metabolic Syndrome	TRUE	141964	7.95e-05	36.7317
20	rs11611246	G	T	-0.0159795	-0.00518653	FALSE	FALSE	0.0124	0.6781	Rapid3	461920	0.00279941	1.14e-08	Metabolic Syndrome	TRUE	141964	7.63e-05	35.2572
21	rs11637774	T	C	-0.0126819	0.0113355	FALSE	FALSE	0.0099	0.2551	Rapid3	461920	0.00212736	2.5e-09	Metabolic Syndrome	TRUE	141964	7.97e-05	36.8239
22	rs11668832	A	G	-0.0151021	-0.00611868	FALSE	FALSE	0.0079	0.4372	Rapid3	461920	0.0021337	1.46e-12	Metabolic Syndrome	TRUE	141964	0.000113546	52.4548
23	rs11672660	C	T	0.0193675	0.00320513	FALSE	FALSE	0.0114	0.7785	Rapid3	461920	0.00272948	1.29e-12	Metabolic Syndrome	TRUE	141964	0.000126066	58.2394
24	rs11680586	G	T	0.013428	0.0272684	FALSE	FALSE	0.0109	0.01261	Rapid3	461920	0.00238173	1.72e-08	Metabolic Syndrome	TRUE	141964	7.05e-05	32.5571
25	rs11766944	G	A	0.0150607	-0.0104453	FALSE	FALSE	0.0116	0.3685	Rapid3	461920	0.00274659	4.17e-08	Metabolic Syndrome	TRUE	141964	7.62e-05	35.2158
26	rs11789624	T	C	0.0128303	0.00269636	FALSE	FALSE	0.0102	0.7923	Rapid3	461920	0.00230929	2.76e-08	Metabolic Syndrome	TRUE	141964	6.78e-05	31.3317
27	rs1180647	C	T	-0.0149049	0.00813298	FALSE	FALSE	0.0091	0.3743	Rapid3	461920	0.00211449	1.8e-12	Metabolic Syndrome	TRUE	141964	0.000109498	50.5847
28	rs11836282	A	T	-0.0142382	-0.00803217	TRUE	TRUE	0.0113	0.4783	Rapid3	461920	0.00250906	1.39e-08	Metabolic Syndrome	FALSE	141964	7.59e-05	35.072
29	rs11866219	A	C	0.0182287	-0.0102524	FALSE	FALSE	0.0101	0.3083	Rapid3	461920	0.00218342	6.9e-17	Metabolic Syndrome	TRUE	141964	0.000163699	75.6279
30	rs11880870	A	G	0.0126569	0.00508704	FALSE	FALSE	0.0092	0.5762	Rapid3	461920	0.00213339	2.98e-09	Metabolic Syndrome	TRUE	141964	8.01e-05	37.0018
31	rs11917489	A	G	-0.0128046	-0.00662188	FALSE	FALSE	0.0097	0.4957	Rapid3	461920	0.00228544	2.11e-08	Metabolic Syndrome	TRUE	141964	7.16e-05	33.0742
32	rs12034991	A	G	-0.0131011	0.0141001	FALSE	FALSE	0.0097	0.1449	Rapid3	461920	0.00225189	5.96e-09	Metabolic Syndrome	TRUE	141964	7.41e-05	34.2236
33	rs12093263	C	T	0.0120288	0	FALSE	FALSE	0.0092	0.999	Rapid3	461920	0.00212025	1.4e-08	Metabolic Syndrome	TRUE	141964	7.16e-05	33.0902
34	rs12148050	A	G	0.0134608	0.0068763	FALSE	FALSE	0.0095	0.467	Rapid3	461920	0.00223437	1.7e-09	Metabolic Syndrome	TRUE	141964	8.19e-05	37.8262
35	rs12195859	C	T	-0.0208358	0.0101514	FALSE	FALSE	0.014	0.4657	Rapid3	461920	0.00337176	6.43e-10	Metabolic Syndrome	TRUE	141964	8.46e-05	39.0622
36	rs12214804	C	T	0.0252802	-0.00558438	FALSE	FALSE	0.0172	0.7434	Rapid3	461920	0.00398467	2.23e-10	Metabolic Syndrome	TRUE	141964	9.36e-05	43.2216
37	rs12317176	T	C	0.0114051	0.0199007	FALSE	FALSE	0.0096	0.03861	Rapid3	461920	0.00207431	3.84e-08	Metabolic Syndrome	TRUE	141964	6.08e-05	28.0681
38	rs12429545	G	A	-0.0193388	-0.0255703	FALSE	FALSE	0.0145	0.07892	Rapid3	461920	0.0034107	1.43e-08	Metabolic Syndrome	TRUE	141964	7.4e-05	34.186
39	rs12443634	A	C	0.0138597	0.00169856	FALSE	FALSE	0.011	0.8759	Rapid3	461920	0.00228344	1.28e-09	Metabolic Syndrome	TRUE	141964	7.78e-05	35.9579
40	rs12444217	G	A	-0.0220595	-0.00657832	FALSE	FALSE	0.0161	0.68	Rapid3	461920	0.003317	2.92e-11	Metabolic Syndrome	TRUE	141964	8.64e-05	39.8904
41	rs12444979	C	T	0.0192066	0.00561574	FALSE	FALSE	0.0124	0.652	Rapid3	461920	0.00313244	8.71e-10	Metabolic Syndrome	TRUE	141964	8.36e-05	38.6025
42	rs12447809	G	T	0.0154395	-0.0107421	FALSE	FALSE	0.0152	0.4831	Rapid3	461920	0.00263897	4.9e-09	Metabolic Syndrome	TRUE	141964	7.82e-05	36.1212
43	rs12497156	A	G	0.0133295	0.00039992	FALSE	FALSE	0.0102	0.9677	Rapid3	461920	0.00242256	3.75e-08	Metabolic Syndrome	TRUE	141964	6.67e-05	30.8194
44	rs1250584	G	T	-0.0125013	0.0222456	FALSE	FALSE	0.0092	0.01636	Rapid3	461920	0.00227109	3.7e-08	Metabolic Syndrome	TRUE	141964	7.68e-05	35.4762
45	rs12520822	C	T	0.0119364	-0.00129916	FALSE	FALSE	0.0091	0.8876	Rapid3	461920	0.00212145	1.84e-08	Metabolic Syndrome	TRUE	141964	6.88e-05	31.7835
46	rs12596491	C	T	0.0119497	-0.010841	FALSE	FALSE	0.0098	0.2703	Rapid3	461920	0.0021858	4.58e-08	Metabolic Syndrome	TRUE	141964	6.41e-05	29.6028
47	rs1269175	A	G	0.0115677	0.00667766	FALSE	FALSE	0.0091	0.4674	Rapid3	461920	0.00210709	4.02e-08	Metabolic Syndrome	TRUE	141964	6.69e-05	30.904
48	rs12746395	G	C	-0.0184629	0.00310481	TRUE	TRUE	0.0121	0.8007	Rapid3	461920	0.00298328	6.06e-10	Metabolic Syndrome	FALSE	141964	7.97e-05	36.8209
49	rs12770228	G	A	-0.0134203	-0.00737275	FALSE	FALSE	0.0101	0.4601	Rapid3	461920	0.00226163	2.96e-09	Metabolic Syndrome	TRUE	141964	8.05e-05	37.178
50	rs12925669	G	A	0.0162182	-0.00905884	FALSE	FALSE	0.0128	0.4793	Rapid3	461920	0.00289275	2.06e-08	Metabolic Syndrome	TRUE	141964	6.86e-05	31.6734
51	rs12949279	T	C	0.0123285	-0.00060018	FALSE	FALSE	0.0093	0.9453	Rapid3	461920	0.00215584	1.07e-08	Metabolic Syndrome	TRUE	141964	7.46e-05	34.4835
52	rs12996547	C	T	-0.0178772	-0.00279609	FALSE	FALSE	0.0094	0.7708	Rapid3	461920	0.0022782	4.26e-15	Metabolic Syndrome	TRUE	141964	0.000147417	68.1048
53	rs13114461	C	T	-0.0223635	-0.0174469	FALSE	FALSE	0.0204	0.3922	Rapid3	461920	0.00383247	5.37e-09	Metabolic Syndrome	TRUE	141964	7.41e-05	34.2088
54	rs13144044	C	G	-0.013711	0.000299955	TRUE	TRUE	0.0092	0.9709	Rapid3	461920	0.0021149	8.99e-11	Metabolic Syndrome	FALSE	141964	9.36e-05	43.2574
55	rs1325505	A	G	0.0117365	0.00965326	FALSE	FALSE	0.009	0.2791	Rapid3	461920	0.00210698	2.54e-08	Metabolic Syndrome	TRUE	141964	6.88e-05	31.7653
56	rs13266989	C	G	0.011641	0.00269636	TRUE	TRUE	0.0093	0.7686	Rapid3	461920	0.00213087	4.68e-08	Metabolic Syndrome	FALSE	141964	6.6e-05	30.4683
57	rs13283515	T	C	-0.0185069	-0.000300045	FALSE	FALSE	0.0156	0.9867	Rapid3	461920	0.00330268	2.1e-08	Metabolic Syndrome	TRUE	141964	6.13e-05	28.3284
58	rs1330304	C	G	0.0132156	0.00149888	TRUE	TRUE	0.0113	0.8948	Rapid3	461920	0.00236588	2.32e-08	Metabolic Syndrome	FALSE	141964	6.84e-05	31.61
59	rs13415288	T	C	-0.0126398	-0.0101514	FALSE	FALSE	0.0095	0.2872	Rapid3	461920	0.0022312	1.47e-08	Metabolic Syndrome	TRUE	141964	7.16e-05	33.0739
60	rs13416004	C	T	0.0118652	-0.00409162	FALSE	FALSE	0.0092	0.6594	Rapid3	461920	0.00214476	3.16e-08	Metabolic Syndrome	TRUE	141964	6.83e-05	31.5667
61	rs13435860	A	T	-0.0133425	-0.00631993	TRUE	TRUE	0.0102	0.5394	Rapid3	461920	0.0022226	1.94e-09	Metabolic Syndrome	FALSE	141964	8.28e-05	38.2444
62	rs1350429	A	G	-0.012019	0.00149888	FALSE	FALSE	0.009	0.8642	Rapid3	461920	0.00218695	3.89e-08	Metabolic Syndrome	TRUE	141964	7.12e-05	32.8911
63	rs1355784	C	T	0.01326	-0.0101483	FALSE	FALSE	0.0102	0.3209	Rapid3	461920	0.00228682	6.69e-09	Metabolic Syndrome	TRUE	141964	7.51e-05	34.6945
64	rs1412234	T	C	-0.0218776	0.00468899	FALSE	FALSE	0.0107	0.664	Rapid3	461920	0.00235628	1.62e-20	Metabolic Syndrome	TRUE	141964	0.000204082	94.2884
65	rs1452075	C	T	-0.0135669	-0.0020978	FALSE	FALSE	0.0104	0.8396	Rapid3	461920	0.00236708	9.96e-09	Metabolic Syndrome	TRUE	141964	7.49e-05	34.601
66	rs1470545	T	C	0.0323942	-0.0123763	FALSE	FALSE	0.023	0.59	Rapid3	461920	0.0052008	4.7e-10	Metabolic Syndrome	TRUE	141964	8.78e-05	40.5511
67	rs1507153	C	A	-0.0128124	-0.00945516	FALSE	FALSE	0.0095	0.3184	Rapid3	461920	0.00217522	3.86e-09	Metabolic Syndrome	TRUE	141964	7.6e-05	35.1039
68	rs1546924	T	C	0.0119008	0.000699755	FALSE	FALSE	0.0099	0.9443	Rapid3	461920	0.00212766	2.23e-08	Metabolic Syndrome	TRUE	141964	7.07e-05	32.6612
69	rs1550116	A	G	-0.0167603	0.0186255	FALSE	FALSE	0.0133	0.1649	Rapid3	461920	0.00297084	1.68e-08	Metabolic Syndrome	TRUE	141964	7.01e-05	32.382
70	rs1559900	C	T	-0.0128278	-0.0124225	FALSE	FALSE	0.0109	0.2569	Rapid3	461920	0.00230766	2.72e-08	Metabolic Syndrome	TRUE	141964	6.79e-05	31.3827
71	rs1575676	C	T	0.0149571	-0.00478852	FALSE	FALSE	0.0103	0.6436	Rapid3	461920	0.00217898	6.68e-12	Metabolic Syndrome	TRUE	141964	0.000109873	50.7578
72	rs16885714	A	G	-0.0190053	-0.0161294	FALSE	FALSE	0.0179	0.3699	Rapid3	461920	0.00325871	5.47e-09	Metabolic Syndrome	TRUE	141964	7.42e-05	34.2979
73	rs16902899	T	G	0.0148771	-0.000100005	FALSE	FALSE	0.012	0.9965	Rapid3	461920	0.00269892	3.54e-08	Metabolic Syndrome	TRUE	141964	6.81e-05	31.4525
74	rs16903275	C	A	-0.0204082	0.00823381	FALSE	FALSE	0.0122	0.5037	Rapid3	461920	0.00287919	1.36e-12	Metabolic Syndrome	TRUE	141964	0.000118614	54.7964
75	rs16920406	A	C	0.0141162	0.00796817	FALSE	FALSE	0.0111	0.4703	Rapid3	461920	0.00256511	3.73e-08	Metabolic Syndrome	TRUE	141964	6.88e-05	31.7639
76	rs16963257	A	C	-0.0135151	0.000499875	FALSE	FALSE	0.0099	0.96	Rapid3	461920	0.0023379	7.43e-09	Metabolic Syndrome	TRUE	141964	7.46e-05	34.4816
77	rs17115183	C	T	-0.0120471	-0.00707491	FALSE	FALSE	0.0093	0.4471	Rapid3	461920	0.00215047	2.12e-08	Metabolic Syndrome	TRUE	141964	7.01e-05	32.4007
78	rs17155888	T	A	-0.0135686	-0.00249688	TRUE	TRUE	0.009	0.7844	Rapid3	461920	0.0021694	3.99e-10	Metabolic Syndrome	FALSE	141964	8.91e-05	41.1637
79	rs174528	T	C	-0.0112821	-0.00471108	FALSE	FALSE	0.0103	0.6461	Rapid3	461920	0.00198029	1.22e-08	Metabolic Syndrome	TRUE	141964	6.04e-05	27.9159
80	rs17617360	A	G	0.0230708	-0.03015	FALSE	FALSE	0.0187	0.1077	Rapid3	461920	0.00415526	2.82e-08	Metabolic Syndrome	TRUE	141964	6.62e-05	30.5697
81	rs17724992	A	G	0.0142089	-0.0011006	FALSE	FALSE	0.0105	0.917	Rapid3	461920	0.0024644	8.13e-09	Metabolic Syndrome	TRUE	141964	7.46e-05	34.4587
82	rs17828687	C	A	0.0161876	-0.00955421	FALSE	FALSE	0.01	0.3415	Rapid3	461920	0.00219885	1.81e-13	Metabolic Syndrome	TRUE	141964	0.000128624	59.4215
83	rs1886558	A	G	0.0121424	0.00468899	FALSE	FALSE	0.01	0.6384	Rapid3	461920	0.00221389	4.14e-08	Metabolic Syndrome	TRUE	141964	7.01e-05	32.3663
84	rs1899689	C	T	-0.011977	-0.0113355	FALSE	FALSE	0.0093	0.2261	Rapid3	461920	0.00218591	4.27e-08	Metabolic Syndrome	TRUE	141964	6.76e-05	31.2156
85	rs1933720	T	C	0.012288	0.00826574	FALSE	FALSE	0.0105	0.4326	Rapid3	461920	0.00216476	1.38e-08	Metabolic Syndrome	TRUE	141964	7.25e-05	33.4699
86	rs1936789	G	A	-0.012193	0.00390762	FALSE	FALSE	0.0098	0.6885	Rapid3	461920	0.00208386	4.88e-09	Metabolic Syndrome	TRUE	141964	7.43e-05	34.3226
87	rs1945941	G	A	0.0120291	0.00712533	FALSE	FALSE	0.01	0.477	Rapid3	461920	0.00218397	3.63e-08	Metabolic Syndrome	TRUE	141964	6.79e-05	31.3576
88	rs2000746	A	G	0.0145712	0.00319489	FALSE	FALSE	0.0114	0.783	Rapid3	461920	0.00250647	6.12e-09	Metabolic Syndrome	TRUE	141964	7.71e-05	35.6341
89	rs2039980	C	G	0.0132296	-0.00712533	TRUE	TRUE	0.0102	0.4861	Rapid3	461920	0.00212795	5.07e-10	Metabolic Syndrome	FALSE	141964	8.7e-05	40.1707
90	rs2074881	C	T	0.0153981	0.0268575	FALSE	FALSE	0.0132	0.04272	Rapid3	461920	0.00275362	2.25e-08	Metabolic Syndrome	TRUE	141964	6.97e-05	32.1823
91	rs2075226	A	G	-0.0128618	-0.0144032	FALSE	FALSE	0.0102	0.1601	Rapid3	461920	0.00230731	2.48e-08	Metabolic Syndrome	TRUE	141964	7.91e-05	36.5446
92	rs2138348	G	T	0.01291	-0.00259663	FALSE	FALSE	0.0101	0.7996	Rapid3	461920	0.00235694	4.32e-08	Metabolic Syndrome	TRUE	141964	6.59e-05	30.447
93	rs2144300	C	T	0.0139826	0.00340579	FALSE	FALSE	0.0094	0.718	Rapid3	461920	0.00199492	2.4e-12	Metabolic Syndrome	TRUE	141964	9.38e-05	43.3389
94	rs2156774	C	A	0.0170194	-0.00439035	FALSE	FALSE	0.0121	0.7197	Rapid3	461920	0.00290772	4.82e-09	Metabolic Syndrome	TRUE	141964	7.75e-05	35.794
95	rs2218783	C	A	0.0141619	0.0106566	FALSE	FALSE	0.0107	0.3209	Rapid3	461920	0.00248359	1.18e-08	Metabolic Syndrome	TRUE	141964	7.29e-05	33.6598
96	rs2237717	T	C	-0.0114853	0.0128175	FALSE	FALSE	0.0092	0.1663	Rapid3	461920	0.00206415	2.63e-08	Metabolic Syndrome	TRUE	141964	6.51e-05	30.0768
97	rs2270346	T	C	0.0131411	0.00279609	FALSE	FALSE	0.0103	0.7851	Rapid3	461920	0.00234808	2.19e-08	Metabolic Syndrome	TRUE	141964	7.03e-05	32.4632
98	rs2287109	T	G	0.0127593	-0.0232686	FALSE	FALSE	0.0108	0.03197	Rapid3	461920	0.00225069	1.44e-08	Metabolic Syndrome	TRUE	141964	7.19e-05	33.2061
99	rs231976	G	C	-0.0196443	-0.0166604	TRUE	TRUE	0.0099	0.09351	Rapid3	461920	0.00218986	2.95e-19	Metabolic Syndrome	FALSE	141964	0.000192473	88.9238
100	rs2368177	T	C	-0.0135799	-0.0116678	FALSE	FALSE	0.0097	0.2313	Rapid3	461920	0.00232684	5.34e-09	Metabolic Syndrome	TRUE	141964	7.83e-05	36.1937
101	rs2395137	G	C	-0.0120163	0.00240289	TRUE	TRUE	0.0092	0.7992	Rapid3	461920	0.00210676	1.17e-08	Metabolic Syndrome	FALSE	141964	7.13e-05	32.9227
102	rs2440374	C	G	-0.014776	-0.0224501	TRUE	TRUE	0.0112	0.04521	Rapid3	461920	0.00262273	1.76e-08	Metabolic Syndrome	FALSE	141964	7.03e-05	32.4903
103	rs2453763	T	A	-0.0121856	-0.00895974	TRUE	TRUE	0.0102	0.3794	Rapid3	461920	0.00221408	3.72e-08	Metabolic Syndrome	FALSE	141964	6.73e-05	31.0822
104	rs2470536	G	C	0.0117918	-0.0113355	TRUE	TRUE	0.0094	0.2293	Rapid3	461920	0.00214964	4.12e-08	Metabolic Syndrome	FALSE	141964	6.69e-05	30.9221
105	rs2470945	C	A	-0.0120229	0.00863719	FALSE	FALSE	0.0093	0.3545	Rapid3	461920	0.0021457	2.1e-08	Metabolic Syndrome	TRUE	141964	6.98e-05	32.246
106	rs2596933	G	A	0.0136259	0.0119714	FALSE	FALSE	0.0106	0.2586	Rapid3	461920	0.00239397	1.26e-08	Metabolic Syndrome	TRUE	141964	7.27e-05	33.603
107	rs2679059	A	T	0.0155755	-0.0106566	TRUE	TRUE	0.0093	0.2506	Rapid3	461920	0.00218004	9.03e-13	Metabolic Syndrome	FALSE	141964	0.00011724	54.1614
108	rs2685230	A	G	-0.0125852	-0.0250102	FALSE	FALSE	0.0095	0.00842	Rapid3	461920	0.00222052	1.45e-08	Metabolic Syndrome	TRUE	141964	7.18e-05	33.1543
109	rs2709367	A	C	0.014904	0.0176434	FALSE	FALSE	0.011	0.1099	Rapid3	461920	0.00269989	3.39e-08	Metabolic Syndrome	TRUE	141964	6.67e-05	30.7997
110	rs273504	A	G	-0.0122141	-0.00813298	FALSE	FALSE	0.0092	0.3773	Rapid3	461920	0.00218013	2.11e-08	Metabolic Syndrome	TRUE	141964	7.39e-05	34.1177
111	rs2781668	C	T	-0.0154167	-0.022544	FALSE	FALSE	0.0121	0.06372	Rapid3	461920	0.0027993	3.64e-08	Metabolic Syndrome	TRUE	141964	6.71e-05	30.9809
112	rs2820290	A	G	-0.0140386	0.0018982	FALSE	FALSE	0.0099	0.8516	Rapid3	461920	0.0021281	4.2e-11	Metabolic Syndrome	TRUE	141964	9.79e-05	45.2202
113	rs2836753	T	C	-0.0132533	-0.00471108	FALSE	FALSE	0.0093	0.612	Rapid3	461920	0.00215164	7.29e-10	Metabolic Syndrome	TRUE	141964	8.32e-05	38.4133
114	rs2838771	G	C	0.0127917	0.00330546	TRUE	TRUE	0.0105	0.7565	Rapid3	461920	0.00218233	4.59e-09	Metabolic Syndrome	FALSE	141964	7.57e-05	34.9496
115	rs2857597	T	A	-0.0149417	0.00501254	TRUE	TRUE	0.01	0.622	Rapid3	461920	0.00250419	2.42e-09	Metabolic Syndrome	FALSE	141964	7.97e-05	36.8185
116	rs288181	C	T	0.0121275	-0.0153811	FALSE	FALSE	0.0105	0.1427	Rapid3	461920	0.00221241	4.22e-08	Metabolic Syndrome	TRUE	141964	6.38e-05	29.4743
117	rs2920926	A	G	-0.0138028	-0.00300451	FALSE	FALSE	0.0112	0.7916	Rapid3	461920	0.00235556	4.64e-09	Metabolic Syndrome	TRUE	141964	7.75e-05	35.8148
118	rs2980856	C	G	0.0147296	0.00019998	TRUE	TRUE	0.0099	0.9813	Rapid3	461920	0.00178643	1.65e-16	Metabolic Syndrome	FALSE	141964	0.000107574	49.6955
119	rs2990997	T	A	-0.0123401	-0.00299551	TRUE	TRUE	0.0095	0.7559	Rapid3	461920	0.00223231	3.24e-08	Metabolic Syndrome	FALSE	141964	6.95e-05	32.1276
120	rs3101336	T	C	-0.0152379	-0.00170145	FALSE	FALSE	0.0093	0.8524	Rapid3	461920	0.00222161	6.94e-12	Metabolic Syndrome	TRUE	141964	0.000106844	49.3583
121	rs323781	A	C	-0.0319295	0.0614713	FALSE	FALSE	0.0252	0.01437	Rapid3	461920	0.00580665	3.82e-08	Metabolic Syndrome	TRUE	141964	6.66e-05	30.758
122	rs349088	C	A	0.0126056	-0.00309521	FALSE	FALSE	0.009	0.7343	Rapid3	461920	0.00212953	3.23e-09	Metabolic Syndrome	TRUE	141964	7.93e-05	36.6448
123	rs3736485	A	G	0.0140319	0.00588266	FALSE	FALSE	0.0091	0.5183	Rapid3	461920	0.00214241	5.77e-11	Metabolic Syndrome	TRUE	141964	9.8e-05	45.2586
124	rs3759012	C	T	0.0124696	0.0149106	FALSE	FALSE	0.0104	0.1545	Rapid3	461920	0.0021092	3.38e-09	Metabolic Syndrome	TRUE	141964	7.61e-05	35.1373
125	rs3773304	C	A	0.0127548	0.00020002	FALSE	FALSE	0.0091	0.9842	Rapid3	461920	0.00231177	3.44e-08	Metabolic Syndrome	TRUE	141964	8e-05	36.9489
126	rs3796432	G	T	0.0121837	0.00561574	FALSE	FALSE	0.0095	0.5559	Rapid3	461920	0.00219751	2.95e-08	Metabolic Syndrome	TRUE	141964	6.96e-05	32.1689
127	rs3800471	T	G	-0.0263014	-0.00742752	FALSE	FALSE	0.0156	0.6373	Rapid3	461920	0.00377234	3.12e-12	Metabolic Syndrome	TRUE	141964	0.000111571	51.5424
128	rs3814120	G	A	-0.0204442	0.0160278	FALSE	FALSE	0.0173	0.3561	Rapid3	461920	0.00367385	2.62e-08	Metabolic Syndrome	TRUE	141964	6.95e-05	32.085
129	rs3826408	C	T	-0.0123597	0.00420885	FALSE	FALSE	0.0092	0.6489	Rapid3	461920	0.00212659	6.17e-09	Metabolic Syndrome	TRUE	141964	7.59e-05	35.0721
130	rs3852012	G	A	0.0130572	0.00712533	FALSE	FALSE	0.0099	0.4752	Rapid3	461920	0.00230956	1.57e-08	Metabolic Syndrome	TRUE	141964	6.98e-05	32.2514
131	rs3861909	A	G	0.0128656	0.0110388	FALSE	FALSE	0.0098	0.2631	Rapid3	461920	0.00224391	9.83e-09	Metabolic Syndrome	TRUE	141964	7.2e-05	33.2816
132	rs3864820	T	A	-0.0132286	-0.0117309	TRUE	TRUE	0.0098	0.2316	Rapid3	461920	0.00228961	7.57e-09	Metabolic Syndrome	FALSE	141964	7.74e-05	35.7487
133	rs4074448	G	A	0.0117519	0.00130085	FALSE	FALSE	0.0092	0.8854	Rapid3	461920	0.00210523	2.37e-08	Metabolic Syndrome	TRUE	141964	6.79e-05	31.3501
134	rs4410790	T	C	-0.0124618	0.00309521	FALSE	FALSE	0.0095	0.7433	Rapid3	461920	0.00213947	5.72e-09	Metabolic Syndrome	TRUE	141964	7.35e-05	33.9619
135	rs442177	G	T	-0.0111202	-0.0044899	FALSE	FALSE	0.0092	0.624	Rapid3	461920	0.00202339	3.89e-08	Metabolic Syndrome	TRUE	141964	6.03e-05	27.8573
136	rs4467770	G	A	-0.0135662	0.000300045	FALSE	FALSE	0.0113	0.9758	Rapid3	461920	0.00238875	1.35e-08	Metabolic Syndrome	TRUE	141964	7.28e-05	33.6214
137	rs4478775	G	A	-0.020169	-0.00826574	FALSE	FALSE	0.0114	0.4687	Rapid3	461920	0.00270949	9.78e-14	Metabolic Syndrome	TRUE	141964	0.0001291	59.6415
138	rs4514364	C	T	0.0169507	-0.000299955	FALSE	FALSE	0.009	0.9702	Rapid3	461920	0.00231096	2.22e-13	Metabolic Syndrome	TRUE	141964	0.000125266	57.8698
139	rs4623326	C	T	0.024796	0.0166376	FALSE	FALSE	0.0164	0.3148	Rapid3	461920	0.00454677	4.94e-08	Metabolic Syndrome	TRUE	141964	6.46e-05	29.8607
140	rs4635724	C	T	-0.0118496	0.00682322	FALSE	FALSE	0.0092	0.4618	Rapid3	461920	0.00214294	3.21e-08	Metabolic Syndrome	TRUE	141964	6.99e-05	32.2749
141	rs4677884	C	G	0.0119193	0.015578	TRUE	TRUE	0.0098	0.1126	Rapid3	461920	0.00211667	1.79e-08	Metabolic Syndrome	FALSE	141964	6.96e-05	32.1425
142	rs4680338	C	G	0.0192618	-0.00551518	TRUE	TRUE	0.0105	0.6005	Rapid3	461920	0.00219572	1.75e-18	Metabolic Syndrome	FALSE	141964	0.000179303	82.8382
143	rs4717631	A	G	0.0122248	0.00159872	FALSE	FALSE	0.0096	0.8679	Rapid3	461920	0.00223087	4.26e-08	Metabolic Syndrome	TRUE	141964	6.69e-05	30.8932
144	rs4746855	G	A	0.0125551	0.0156214	FALSE	FALSE	0.01	0.1204	Rapid3	461920	0.00210168	2.32e-09	Metabolic Syndrome	TRUE	141964	7.61e-05	35.1645
145	rs4784745	A	G	-0.0190949	-0.00140098	FALSE	FALSE	0.0106	0.8942	Rapid3	461920	0.00202436	4e-21	Metabolic Syndrome	TRUE	141964	0.000160991	74.3764
146	rs4790292	C	A	0.0195983	0.00250313	FALSE	FALSE	0.0132	0.8509	Rapid3	461920	0.00310216	2.66e-10	Metabolic Syndrome	TRUE	141964	9.48e-05	43.7774
147	rs4800451	C	T	-0.0140308	-0.00079968	FALSE	FALSE	0.0107	0.9384	Rapid3	461920	0.00239495	4.67e-09	Metabolic Syndrome	TRUE	141964	7.87e-05	36.3725
148	rs4805755	C	T	0.020269	-0.0191161	FALSE	FALSE	0.0133	0.1517	Rapid3	461920	0.00281806	6.36e-13	Metabolic Syndrome	TRUE	141964	0.000111562	51.5382
149	rs4810479	C	T	0.0130142	0.00300451	FALSE	FALSE	0.0102	0.769	Rapid3	461920	0.00210379	6.17e-10	Metabolic Syndrome	TRUE	141964	6.95e-05	32.1049
150	rs4890439	G	A	0.0120766	-0.00129916	FALSE	FALSE	0.0092	0.8901	Rapid3	461920	0.00220935	4.6e-08	Metabolic Syndrome	TRUE	141964	6.83e-05	31.5726
151	rs4908672	C	T	-0.0119804	-0.00598207	FALSE	FALSE	0.0102	0.5571	Rapid3	461920	0.00219226	4.63e-08	Metabolic Syndrome	TRUE	141964	6.67e-05	30.8341
152	rs4926833	G	A	0.0136037	0.0102524	FALSE	FALSE	0.0102	0.3114	Rapid3	461920	0.00225965	1.74e-09	Metabolic Syndrome	TRUE	141964	8.35e-05	38.5807
153	rs4981693	G	A	-0.0147138	0.00521357	FALSE	FALSE	0.0108	0.631	Rapid3	461920	0.00251366	4.81e-09	Metabolic Syndrome	TRUE	141964	7.87e-05	36.3349
154	rs499790	C	T	-0.0261233	-0.0257652	FALSE	FALSE	0.0154	0.09498	Rapid3	461920	0.00302008	5.16e-18	Metabolic Syndrome	TRUE	141964	0.000137138	63.3554
155	rs5021426	C	T	-0.0126666	-0.00488803	FALSE	FALSE	0.0102	0.6308	Rapid3	461920	0.002283	2.89e-08	Metabolic Syndrome	TRUE	141964	6.7e-05	30.9629
156	rs588660	G	A	-0.0134307	-0.00786896	FALSE	FALSE	0.0092	0.39	Rapid3	461920	0.00217871	7.07e-10	Metabolic Syndrome	TRUE	141964	8.79e-05	40.5842
157	rs6088520	C	T	-0.0112643	-0.0137056	FALSE	FALSE	0.0091	0.1349	Rapid3	461920	0.0020493	3.87e-08	Metabolic Syndrome	TRUE	141964	6.33e-05	29.2561
158	rs6103249	T	C	0.0164944	0.0161686	FALSE	FALSE	0.0138	0.2429	Rapid3	461920	0.00294099	2.04e-08	Metabolic Syndrome	TRUE	141964	7.05e-05	32.5884
159	rs6115015	G	A	-0.0130126	-0.00488803	FALSE	FALSE	0.0103	0.6341	Rapid3	461920	0.0022402	6.3e-09	Metabolic Syndrome	TRUE	141964	7.52e-05	34.7477
160	rs642803	C	T	0.0130772	0.0062193	FALSE	FALSE	0.0091	0.499	Rapid3	461920	0.00210279	5e-10	Metabolic Syndrome	TRUE	141964	8.49e-05	39.2116
161	rs646123	G	A	-0.0130693	0.0137947	FALSE	FALSE	0.01	0.1713	Rapid3	461920	0.00237298	3.64e-08	Metabolic Syndrome	TRUE	141964	6.66e-05	30.7673
162	rs649458	T	A	0.0178347	0.00310481	TRUE	TRUE	0.0136	0.8213	Rapid3	461920	0.00306091	5.66e-09	Metabolic Syndrome	FALSE	141964	7.53e-05	34.7825
163	rs6545700	A	G	-0.0117702	-0.00541463	FALSE	FALSE	0.01	0.5926	Rapid3	461920	0.00215301	4.58e-08	Metabolic Syndrome	TRUE	141964	6.72e-05	31.0631
164	rs6602997	C	T	-0.0134789	-0.0104453	FALSE	FALSE	0.0101	0.3025	Rapid3	461920	0.00236625	1.22e-08	Metabolic Syndrome	TRUE	141964	7.2e-05	33.2663
165	rs6711016	C	A	0.0164167	-0.022935	FALSE	FALSE	0.0117	0.05096	Rapid3	461920	0.0021211	9.96e-15	Metabolic Syndrome	TRUE	141964	9.76e-05	45.1031
166	rs6785245	T	C	-0.0118086	0.000499875	FALSE	FALSE	0.0093	0.9542	Rapid3	461920	0.00215896	4.51e-08	Metabolic Syndrome	TRUE	141964	6.75e-05	31.1994
167	rs6868198	G	A	0.012838	0.00581688	FALSE	FALSE	0.0099	0.5639	Rapid3	461920	0.00229108	2.1e-08	Metabolic Syndrome	TRUE	141964	8.09e-05	37.3727
168	rs6912129	A	G	0.0157144	0.0102473	FALSE	FALSE	0.0128	0.4284	Rapid3	461920	0.00271759	7.36e-09	Metabolic Syndrome	TRUE	141964	7.38e-05	34.0971
169	rs6944634	C	G	-0.0153853	0.0111377	TRUE	TRUE	0.0125	0.3736	Rapid3	461920	0.00276799	2.72e-08	Metabolic Syndrome	FALSE	141964	7.28e-05	33.6382
170	rs707896	G	A	0.0183017	0.00481156	FALSE	FALSE	0.0122	0.6921	Rapid3	461920	0.00291728	3.53e-10	Metabolic Syndrome	TRUE	141964	8.87e-05	40.9709
171	rs715724	A	G	0.013292	0.00269636	FALSE	FALSE	0.0095	0.7811	Rapid3	461920	0.00220643	1.7e-09	Metabolic Syndrome	TRUE	141964	8.02e-05	37.0329
172	rs7162320	C	G	-0.0120261	0.00339423	TRUE	TRUE	0.0091	0.7139	Rapid3	461920	0.00211009	1.2e-08	Metabolic Syndrome	FALSE	141964	7.23e-05	33.4043
173	rs7187476	T	C	0.015058	0.0328543	FALSE	FALSE	0.0127	0.009678	Rapid3	461920	0.00269004	2.17e-08	Metabolic Syndrome	TRUE	141964	6.25e-05	28.8633
174	rs7206010	A	G	-0.0155747	0.0128175	FALSE	FALSE	0.0102	0.2114	Rapid3	461920	0.00221065	1.85e-12	Metabolic Syndrome	TRUE	141964	0.000116101	53.6354
175	rs7206608	C	G	-0.0129809	0.00548493	TRUE	TRUE	0.0097	0.5713	Rapid3	461920	0.00228099	1.26e-08	Metabolic Syndrome	FALSE	141964	7.25e-05	33.4833
176	rs7240405	A	G	0.0172018	0.0114344	FALSE	FALSE	0.0121	0.3463	Rapid3	461920	0.0025612	1.86e-11	Metabolic Syndrome	TRUE	141964	8.04e-05	37.1191
177	rs7321285	A	C	0.0183971	0.005286	FALSE	FALSE	0.0111	0.6373	Rapid3	461920	0.00268788	7.68e-12	Metabolic Syndrome	TRUE	141964	0.00010495	48.4832
178	rs732215	A	C	0.0131548	0.0103463	FALSE	FALSE	0.0098	0.2945	Rapid3	461920	0.00216393	1.21e-09	Metabolic Syndrome	TRUE	141964	8.41e-05	38.8559
179	rs7488867	C	T	0.0151581	0.0199986	FALSE	FALSE	0.0104	0.05435	Rapid3	461920	0.00251081	1.57e-09	Metabolic Syndrome	TRUE	141964	9.29e-05	42.9193
180	rs7519259	G	A	-0.0119336	-0.00229736	FALSE	FALSE	0.0092	0.8022	Rapid3	461920	0.00214335	2.58e-08	Metabolic Syndrome	TRUE	141964	7.1e-05	32.7764
181	rs7537581	C	A	-0.0116571	0.00964638	FALSE	FALSE	0.0101	0.345	Rapid3	461920	0.00213187	4.55e-08	Metabolic Syndrome	TRUE	141964	6.78e-05	31.3154
182	rs7545034	T	C	0.0137786	-0.00140098	FALSE	FALSE	0.0099	0.8909	Rapid3	461920	0.00214698	1.38e-10	Metabolic Syndrome	TRUE	141964	9.46e-05	43.6955
183	rs7546735	T	C	-0.0131609	0.00179838	FALSE	FALSE	0.0104	0.8654	Rapid3	461920	0.00237385	2.95e-08	Metabolic Syndrome	TRUE	141964	6.75e-05	31.2003
184	rs7550711	C	T	-0.0492311	-0.0703653	FALSE	FALSE	0.0265	0.007799	Rapid3	461920	0.00627705	4.4e-15	Metabolic Syndrome	TRUE	141964	0.000140244	64.7905
185	rs7570971	C	A	0.0114554	0.00752827	FALSE	FALSE	0.0123	0.543	Rapid3	461920	0.00209615	4.63e-08	Metabolic Syndrome	TRUE	141964	6.56e-05	30.2979
186	rs762855	A	G	0.0114913	-0.0118702	FALSE	FALSE	0.0091	0.1918	Rapid3	461920	0.00209968	4.43e-08	Metabolic Syndrome	TRUE	141964	6.57e-05	30.3441
187	rs7629936	G	A	-0.0138328	-0.0009995	FALSE	FALSE	0.0114	0.9307	Rapid3	461920	0.00244094	1.45e-08	Metabolic Syndrome	TRUE	141964	6.95e-05	32.1138
188	rs7638388	C	T	-0.02371	-0.0210763	FALSE	FALSE	0.0175	0.229	Rapid3	461920	0.00366756	1.01e-10	Metabolic Syndrome	TRUE	141964	9.07e-05	41.8853
189	rs7640233	T	C	0.0120442	-0.00702461	FALSE	FALSE	0.0091	0.4432	Rapid3	461920	0.00215663	2.34e-08	Metabolic Syndrome	TRUE	141964	7.14e-05	32.9633
190	rs7647305	T	C	-0.0148453	0.00139902	FALSE	FALSE	0.0111	0.9018	Rapid3	461920	0.00263253	1.71e-08	Metabolic Syndrome	TRUE	141964	7.41e-05	34.2158
191	rs7668263	T	C	-0.0118439	0	FALSE	FALSE	0.0102	0.9967	Rapid3	461920	0.00216065	4.21e-08	Metabolic Syndrome	TRUE	141964	6.62e-05	30.5873
192	rs7714428	A	C	0.0125549	-0.00080032	FALSE	FALSE	0.0097	0.9385	Rapid3	461920	0.00226055	2.79e-08	Metabolic Syndrome	TRUE	141964	7.02e-05	32.4423
193	rs7736223	C	T	0.0121409	0.00682322	FALSE	FALSE	0.0089	0.441	Rapid3	461920	0.00217415	2.35e-08	Metabolic Syndrome	TRUE	141964	7.15e-05	33.0274
194	rs7767254	T	G	0.0186517	0.0160702	FALSE	FALSE	0.014	0.252	Rapid3	461920	0.00312221	2.32e-09	Metabolic Syndrome	TRUE	141964	8.03e-05	37.1103
195	rs7816670	C	G	0.0132773	0.0107421	TRUE	TRUE	0.0093	0.2481	Rapid3	461920	0.00212933	4.51e-10	Metabolic Syndrome	FALSE	141964	8.4e-05	38.8063
196	rs7837333	T	C	-0.013824	0.0116321	FALSE	FALSE	0.0109	0.2899	Rapid3	461920	0.00242034	1.12e-08	Metabolic Syndrome	TRUE	141964	7.27e-05	33.5823
197	rs796050	A	G	-0.022085	0.0104453	FALSE	FALSE	0.0159	0.5142	Rapid3	461920	0.0036559	1.53e-09	Metabolic Syndrome	TRUE	141964	8.18e-05	37.8078
198	rs7962636	T	C	0.0125712	-0.0138961	FALSE	FALSE	0.0097	0.1522	Rapid3	461920	0.00221169	1.32e-08	Metabolic Syndrome	TRUE	141964	7.24e-05	33.4269
199	rs8049014	G	A	-0.016835	0.0011006	FALSE	FALSE	0.0108	0.919	Rapid3	461920	0.00263521	1.68e-10	Metabolic Syndrome	TRUE	141964	9.33e-05	43.0992
200	rs8079078	C	A	0.016866	-0.00925702	FALSE	FALSE	0.0107	0.3843	Rapid3	461920	0.00230462	2.51e-13	Metabolic Syndrome	TRUE	141964	0.000124419	57.4786
201	rs811869	G	A	0.0118496	0.00430927	FALSE	FALSE	0.0093	0.6405	Rapid3	461920	0.00216421	4.37e-08	Metabolic Syndrome	TRUE	141964	6.69e-05	30.909
202	rs8192675	T	C	-0.0128761	-0.0146062	FALSE	FALSE	0.01	0.1447	Rapid3	461920	0.00235056	4.3e-08	Metabolic Syndrome	TRUE	141964	6.82e-05	31.4916
203	rs917154	A	G	0.0161179	0.0037928	FALSE	FALSE	0.0135	0.7799	Rapid3	461920	0.00282237	1.12e-08	Metabolic Syndrome	TRUE	141964	7.26e-05	33.5475
204	rs929641	A	G	0.0129277	0.00985132	FALSE	FALSE	0.0091	0.2788	Rapid3	461920	0.00210372	7.99e-10	Metabolic Syndrome	TRUE	141964	8.18e-05	37.7667
205	rs9301882	C	G	0.013071	0.001998	TRUE	TRUE	0.0105	0.8489	Rapid3	461920	0.00230029	1.33e-08	Metabolic Syndrome	FALSE	141964	7.16e-05	33.0984
206	rs9304665	T	A	-0.0164662	-0.0207825	TRUE	TRUE	0.0114	0.06923	Rapid3	461920	0.00247393	2.82e-11	Metabolic Syndrome	FALSE	141964	9.88e-05	45.6361
207	rs9319962	G	T	0.0214712	0.00883895	FALSE	FALSE	0.0142	0.5368	Rapid3	461920	0.00391479	4.14e-08	Metabolic Syndrome	TRUE	141964	7.74e-05	35.7354
208	rs932959	G	C	0.0119374	0.0211215	TRUE	TRUE	0.0093	0.02299	Rapid3	461920	0.00207905	9.37e-09	Metabolic Syndrome	FALSE	141964	7e-05	32.3306
209	rs940338	A	C	0.0174399	0.027907	FALSE	FALSE	0.0142	0.0506	Rapid3	461920	0.00300946	6.83e-09	Metabolic Syndrome	TRUE	141964	7.55e-05	34.8635
210	rs9563569	G	A	0.0177768	0.0127813	FALSE	FALSE	0.0116	0.2721	Rapid3	461920	0.00317202	2.09e-08	Metabolic Syndrome	TRUE	141964	8.06e-05	37.2462
211	rs9636391	A	G	0.0161618	0.013311	FALSE	FALSE	0.0119	0.268	Rapid3	461920	0.0028392	1.25e-08	Metabolic Syndrome	TRUE	141964	7.2e-05	33.2505
212	rs9640171	G	A	0.0134962	0.00561574	FALSE	FALSE	0.0104	0.5939	Rapid3	461920	0.0023175	5.76e-09	Metabolic Syndrome	TRUE	141964	7.44e-05	34.3851
213	rs9694122	G	C	0.0120004	0.00511305	TRUE	TRUE	0.0074	0.4875	Rapid3	461920	0.00211361	1.37e-08	Metabolic Syndrome	FALSE	141964	7.19e-05	33.2046
214	rs976346	A	G	-0.0124505	-0.00410843	FALSE	FALSE	0.0094	0.6635	Rapid3	461920	0.00213805	5.77e-09	Metabolic Syndrome	TRUE	141964	7.53e-05	34.7823
215	rs9845457	G	A	-0.0142353	0.0077298	FALSE	FALSE	0.0094	0.4141	Rapid3	461920	0.00212301	2.01e-11	Metabolic Syndrome	TRUE	141964	9.67e-05	44.689
216	rs9876664	G	T	0.0132894	0.0134906	FALSE	FALSE	0.0093	0.147	Rapid3	461920	0.00219583	1.43e-09	Metabolic Syndrome	TRUE	141964	8.51e-05	39.3071
217	rs9893621	G	C	0.0119908	0.00160128	TRUE	TRUE	0.0099	0.8731	Rapid3	461920	0.00210972	1.32e-08	Metabolic Syndrome	FALSE	141964	7.19e-05	33.2046
218	rs9904602	T	A	-0.01244	-0.0009995	TRUE	TRUE	0.0099	0.9168	Rapid3	461920	0.00213236	5.42e-09	Metabolic Syndrome	FALSE	141964	7.7e-05	35.5904
219	rs998584	C	A	-0.0133734	-0.00239712	FALSE	FALSE	0.0092	0.7985	Rapid3	461920	0.00206792	9.99e-11	Metabolic Syndrome	TRUE	141964	8.94e-05	41.3073
220	rs9987289	A	G	0.0223193	-0.00180162	FALSE	FALSE	0.016	0.9125	Rapid3	461920	0.00371288	1.84e-09	Metabolic Syndrome	TRUE	141964	6.87e-05	31.7544

## Sheet: Table S2
Table S2. Detailed information of instrumental variables used in causality estimate between MetS and CKDi25
	SNP	effect_allele.exposure	other_allele.exposure	beta.exposure	beta.outcome	palindromic	ambiguous	se.outcome	pval.outcome	outcome	samplesize.exposure	se.exposure	pval.exposure	exposure	mr_keep	samplesize.outcome	R2	F
1	rs10014552	G	T	-0.0153852	-0.031983	FALSE	FALSE	0.0204	0.1163	CKDi25	461920	0.00263279	5.11e-09	Metabolic Syndrome	TRUE	195145	7.57e-05	34.9646
2	rs10038105	T	G	-0.0131746	0.010841	FALSE	FALSE	0.0176	0.5419	CKDi25	461920	0.00238106	3.15e-08	Metabolic Syndrome	TRUE	195145	6.86e-05	31.7083
3	rs10102717	C	T	0.0124416	-0.0208805	FALSE	FALSE	0.0133	0.1164	CKDi25	461920	0.00200567	5.53e-10	Metabolic Syndrome	TRUE	195145	7.52e-05	34.7563
4	rs10132280	C	A	0.0176221	0.00220242	FALSE	FALSE	0.0141	0.875	CKDi25	461920	0.00234489	5.69e-14	Metabolic Syndrome	TRUE	195145	0.000135606	62.6475
5	rs10160660	T	C	0.0132593	-0.00682322	FALSE	FALSE	0.0152	0.6538	CKDi25	461920	0.0024295	4.83e-08	Metabolic Syndrome	TRUE	195145	6.55e-05	30.2527
6	rs10181181	T	C	-0.0135213	-0.0422814	FALSE	FALSE	0.0146	0.003751	CKDi25	461920	0.00236117	1.03e-08	Metabolic Syndrome	TRUE	195145	7.31e-05	33.7786
7	rs1045968	G	T	-0.0189121	-0.0339182	FALSE	FALSE	0.0177	0.05563	CKDi25	461920	0.00330341	1.03e-08	Metabolic Syndrome	TRUE	195145	8.36e-05	38.6344
8	rs10465723	C	T	-0.0126082	-0.0131136	FALSE	FALSE	0.0142	0.3547	CKDi25	461920	0.00229743	4.07e-08	Metabolic Syndrome	TRUE	195145	6.67e-05	30.7959
9	rs10485622	A	G	0.0179785	-0.00290421	FALSE	FALSE	0.0199	0.8851	CKDi25	461920	0.00277503	9.25e-11	Metabolic Syndrome	TRUE	195145	9.82e-05	45.3798
10	rs10732812	T	C	-0.012084	-0.00833464	FALSE	FALSE	0.0156	0.5933	CKDi25	461920	0.00215106	1.94e-08	Metabolic Syndrome	TRUE	195145	7.22e-05	33.3535
11	rs10768994	T	C	0.0115633	-0.00310481	FALSE	FALSE	0.0129	0.8102	CKDi25	461920	0.00211426	4.52e-08	Metabolic Syndrome	TRUE	195145	6.56e-05	30.2855
12	rs10887579	A	C	-0.0130999	-0.00531409	FALSE	FALSE	0.0167	0.7525	CKDi25	461920	0.00222773	4.09e-09	Metabolic Syndrome	TRUE	195145	7.85e-05	36.2519
13	rs10948567	C	T	-0.0155826	0.0143018	FALSE	FALSE	0.0162	0.3761	CKDi25	461920	0.00281288	3.03e-08	Metabolic Syndrome	TRUE	195145	7.1e-05	32.8147
14	rs11038977	C	T	0.020885	0.0325232	FALSE	FALSE	0.0186	0.08182	CKDi25	461920	0.00306816	9.97e-12	Metabolic Syndrome	TRUE	195145	9.3e-05	42.9456
15	rs11160114	A	G	0.0142754	0.0238142	FALSE	FALSE	0.014	0.08731	CKDi25	461920	0.00246016	6.53e-09	Metabolic Syndrome	TRUE	195145	8.55e-05	39.479
16	rs11187842	C	T	0.0200416	-0.0100493	FALSE	FALSE	0.0217	0.6437	CKDi25	461920	0.00349905	1.02e-08	Metabolic Syndrome	TRUE	195145	7.13e-05	32.926
17	rs11227199	G	A	-0.0179842	0.0332466	FALSE	FALSE	0.0206	0.107	CKDi25	461920	0.00264533	1.06e-11	Metabolic Syndrome	TRUE	195145	0.000102646	47.4188
18	rs1128559	G	C	-0.0177337	0.00521357	TRUE	TRUE	0.0201	0.7937	CKDi25	461920	0.00287877	7.27e-10	Metabolic Syndrome	FALSE	195145	9.48e-05	43.7891
19	rs11583755	A	C	-0.0130329	-0.0186733	FALSE	FALSE	0.0134	0.165	CKDi25	461920	0.00217164	1.96e-09	Metabolic Syndrome	TRUE	195145	7.95e-05	36.7317
20	rs11611246	G	T	-0.0159795	0.0104545	FALSE	FALSE	0.0199	0.5991	CKDi25	461920	0.00279941	1.14e-08	Metabolic Syndrome	TRUE	195145	7.63e-05	35.2572
21	rs11637774	T	C	-0.0126819	-0.00883895	FALSE	FALSE	0.0158	0.5788	CKDi25	461920	0.00212736	2.5e-09	Metabolic Syndrome	TRUE	195145	7.97e-05	36.8239
22	rs11668832	A	G	-0.0151021	0.00409162	FALSE	FALSE	0.0162	0.7986	CKDi25	461920	0.0021337	1.46e-12	Metabolic Syndrome	TRUE	195145	0.000113546	52.4548
23	rs11672660	C	T	0.0193675	-0.00309521	FALSE	FALSE	0.0159	0.8468	CKDi25	461920	0.00272948	1.29e-12	Metabolic Syndrome	TRUE	195145	0.000126066	58.2394
24	rs11680586	G	T	0.013428	0.00984834	FALSE	FALSE	0.0154	0.5253	CKDi25	461920	0.00238173	1.72e-08	Metabolic Syndrome	TRUE	195145	7.05e-05	32.5571
25	rs11766944	G	A	0.0150607	0.0246001	FALSE	FALSE	0.0162	0.1291	CKDi25	461920	0.00274659	4.17e-08	Metabolic Syndrome	TRUE	195145	7.62e-05	35.2158
26	rs11789624	T	C	0.0128303	0.0210763	FALSE	FALSE	0.0143	0.1389	CKDi25	461920	0.00230929	2.76e-08	Metabolic Syndrome	TRUE	195145	6.78e-05	31.3317
27	rs1180647	C	T	-0.0149049	-0.00039992	FALSE	FALSE	0.0129	0.9738	CKDi25	461920	0.00211449	1.8e-12	Metabolic Syndrome	TRUE	195145	0.000109498	50.5847
28	rs11836282	A	T	-0.0142382	0.00915794	TRUE	TRUE	0.0175	0.5997	CKDi25	461920	0.00250906	1.39e-08	Metabolic Syndrome	FALSE	195145	7.59e-05	35.072
29	rs11866219	A	C	0.0182287	-0.0219389	FALSE	FALSE	0.0161	0.174	CKDi25	461920	0.00218342	6.9e-17	Metabolic Syndrome	TRUE	195145	0.000163699	75.6279
30	rs11880870	A	G	0.0126569	0.0218593	FALSE	FALSE	0.0128	0.08661	CKDi25	461920	0.00213339	2.98e-09	Metabolic Syndrome	TRUE	195145	8.01e-05	37.0018
31	rs11917489	A	G	-0.0128046	-0.0121738	FALSE	FALSE	0.0136	0.3721	CKDi25	461920	0.00228544	2.11e-08	Metabolic Syndrome	TRUE	195145	7.16e-05	33.0742
32	rs12034991	A	G	-0.0131011	0.00159872	FALSE	FALSE	0.0135	0.9047	CKDi25	461920	0.00225189	5.96e-09	Metabolic Syndrome	TRUE	195145	7.41e-05	34.2236
33	rs12093263	C	T	0.0120288	0.00793137	FALSE	FALSE	0.0129	0.5405	CKDi25	461920	0.00212025	1.4e-08	Metabolic Syndrome	TRUE	195145	7.16e-05	33.0902
34	rs12148050	A	G	0.0134608	0.0150856	FALSE	FALSE	0.0135	0.2659	CKDi25	461920	0.00223437	1.7e-09	Metabolic Syndrome	TRUE	195145	8.19e-05	37.8262
35	rs12195859	C	T	-0.0208358	0.0267547	FALSE	FALSE	0.0199	0.1759	CKDi25	461920	0.00337176	6.43e-10	Metabolic Syndrome	TRUE	195145	8.46e-05	39.0622
36	rs12214804	C	T	0.0252802	-0.038355	FALSE	FALSE	0.0287	0.1815	CKDi25	461920	0.00398467	2.23e-10	Metabolic Syndrome	TRUE	195145	9.36e-05	43.2216
37	rs12317176	T	C	0.0114051	0.0244975	FALSE	FALSE	0.0135	0.06986	CKDi25	461920	0.00207431	3.84e-08	Metabolic Syndrome	TRUE	195145	6.08e-05	28.0681
38	rs12429545	G	A	-0.0193388	0.00893984	FALSE	FALSE	0.0242	0.713	CKDi25	461920	0.0034107	1.43e-08	Metabolic Syndrome	TRUE	195145	7.4e-05	34.186
39	rs12443634	A	C	0.0138597	0.038836	FALSE	FALSE	0.0175	0.02655	CKDi25	461920	0.00228344	1.28e-09	Metabolic Syndrome	TRUE	195145	7.78e-05	35.9579
40	rs12444217	G	A	-0.0220595	-0.0242047	FALSE	FALSE	0.0239	0.3124	CKDi25	461920	0.003317	2.92e-11	Metabolic Syndrome	TRUE	195145	8.64e-05	39.8904
41	rs12444979	C	T	0.0192066	0.0120726	FALSE	FALSE	0.0196	0.5358	CKDi25	461920	0.00313244	8.71e-10	Metabolic Syndrome	TRUE	195145	8.36e-05	38.6025
42	rs12447809	G	T	0.0154395	-0.040566	FALSE	FALSE	0.021	0.05276	CKDi25	461920	0.00263897	4.9e-09	Metabolic Syndrome	TRUE	195145	7.82e-05	36.1212
43	rs12497156	A	G	0.0133295	0.00895974	FALSE	FALSE	0.0143	0.5294	CKDi25	461920	0.00242256	3.75e-08	Metabolic Syndrome	TRUE	195145	6.67e-05	30.8194
44	rs1250584	G	T	-0.0125013	-0.00299551	FALSE	FALSE	0.0129	0.8186	CKDi25	461920	0.00227109	3.7e-08	Metabolic Syndrome	TRUE	195145	7.68e-05	35.4762
45	rs12520822	C	T	0.0119364	0.0197946	FALSE	FALSE	0.0129	0.126	CKDi25	461920	0.00212145	1.84e-08	Metabolic Syndrome	TRUE	195145	6.88e-05	31.7835
46	rs12596491	C	T	0.0119497	-0.0159718	FALSE	FALSE	0.0134	0.2339	CKDi25	461920	0.0021858	4.58e-08	Metabolic Syndrome	TRUE	195145	6.41e-05	29.6028
47	rs1269175	A	G	0.0115677	0.001998	FALSE	FALSE	0.0127	0.8761	CKDi25	461920	0.00210709	4.02e-08	Metabolic Syndrome	TRUE	195145	6.69e-05	30.904
48	rs12746395	G	C	-0.0184629	-0.00667766	TRUE	TRUE	0.0168	0.6887	CKDi25	461920	0.00298328	6.06e-10	Metabolic Syndrome	FALSE	195145	7.97e-05	36.8209
49	rs12770228	G	A	-0.0134203	-0.0278097	FALSE	FALSE	0.0138	0.04478	CKDi25	461920	0.00226163	2.96e-09	Metabolic Syndrome	TRUE	195145	8.05e-05	37.178
50	rs12925669	G	A	0.0162182	-0.0149871	FALSE	FALSE	0.0182	0.4106	CKDi25	461920	0.00289275	2.06e-08	Metabolic Syndrome	TRUE	195145	6.86e-05	31.6734
51	rs12949279	T	C	0.0123285	0.0289761	FALSE	FALSE	0.0129	0.02537	CKDi25	461920	0.00215584	1.07e-08	Metabolic Syndrome	TRUE	195145	7.46e-05	34.4835
52	rs12996547	C	T	-0.0178772	-0.0093561	FALSE	FALSE	0.0132	0.4766	CKDi25	461920	0.0022782	4.26e-15	Metabolic Syndrome	TRUE	195145	0.000147417	68.1048
53	rs13114461	C	T	-0.0223635	-0.0304322	FALSE	FALSE	0.0312	0.3291	CKDi25	461920	0.00383247	5.37e-09	Metabolic Syndrome	TRUE	195145	7.41e-05	34.2088
54	rs13144044	C	G	-0.013711	0.00269636	TRUE	TRUE	0.0128	0.8309	CKDi25	461920	0.0021149	8.99e-11	Metabolic Syndrome	FALSE	195145	9.36e-05	43.2574
55	rs1325505	A	G	0.0117365	-0.00210221	FALSE	FALSE	0.0127	0.8712	CKDi25	461920	0.00210698	2.54e-08	Metabolic Syndrome	TRUE	195145	6.88e-05	31.7653
56	rs13266989	C	G	0.011641	-0.00893984	TRUE	TRUE	0.013	0.4957	CKDi25	461920	0.00213087	4.68e-08	Metabolic Syndrome	FALSE	195145	6.6e-05	30.4683
57	rs13283515	T	C	-0.0185069	-0.00924258	FALSE	FALSE	0.0216	0.6719	CKDi25	461920	0.00330268	2.1e-08	Metabolic Syndrome	TRUE	195145	6.13e-05	28.3284
58	rs1330304	C	G	0.0132156	-0.0145047	TRUE	TRUE	0.0182	0.4258	CKDi25	461920	0.00236588	2.32e-08	Metabolic Syndrome	FALSE	195145	6.84e-05	31.61
59	rs13415288	T	C	-0.0126398	-0.0140989	FALSE	FALSE	0.0133	0.2903	CKDi25	461920	0.0022312	1.47e-08	Metabolic Syndrome	TRUE	195145	7.16e-05	33.0739
60	rs13416004	C	T	0.0118652	0.00350614	FALSE	FALSE	0.013	0.7857	CKDi25	461920	0.00214476	3.16e-08	Metabolic Syndrome	TRUE	195145	6.83e-05	31.5667
61	rs13435860	A	T	-0.0133425	0.0260575	TRUE	TRUE	0.0164	0.111	CKDi25	461920	0.0022226	1.94e-09	Metabolic Syndrome	FALSE	195145	8.28e-05	38.2444
62	rs1350429	A	G	-0.012019	0.00259663	FALSE	FALSE	0.0127	0.8362	CKDi25	461920	0.00218695	3.89e-08	Metabolic Syndrome	TRUE	195145	7.12e-05	32.8911
63	rs1355784	C	T	0.01326	-0.0037928	FALSE	FALSE	0.0144	0.7915	CKDi25	461920	0.00228682	6.69e-09	Metabolic Syndrome	TRUE	195145	7.51e-05	34.6945
64	rs1412234	T	C	-0.0218776	-0.00410843	FALSE	FALSE	0.0169	0.8109	CKDi25		0.00235628	1.62e-20	Metabolic Syndrome	TRUE	195145	0.000204082	94.2884
65	rs1452075	C	T	-0.0135669	0.00803217	FALSE	FALSE	0.0145	0.5793	CKDi25	461920	0.00236708	9.96e-09	Metabolic Syndrome	TRUE	195145	7.49e-05	34.601
66	rs1470545	T	C	0.0323942	-0.0328332	FALSE	FALSE	0.032	0.304	CKDi25	461920	0.0052008	4.7e-10	Metabolic Syndrome	TRUE	195145	8.78e-05	40.5511
67	rs1507153	C	A	-0.0128124	-0.0173486	FALSE	FALSE	0.0134	0.1985	CKDi25	461920	0.00217522	3.86e-09	Metabolic Syndrome	TRUE	195145	7.6e-05	35.1039
68	rs1546924	T	C	0.0119008	0.0270313	FALSE	FALSE	0.0157	0.08503	CKDi25	461920	0.00212766	2.23e-08	Metabolic Syndrome	TRUE	195145	7.07e-05	32.6612
69	rs1550116	A	G	-0.0167603	0.0599656	FALSE	FALSE	0.0186	0.001309	CKDi25	461920	0.00297084	1.68e-08	Metabolic Syndrome	TRUE	195145	7.01e-05	32.382
70	rs1559900	C	T	-0.0128278	-0.0296559	FALSE	FALSE	0.0177	0.09495	CKDi25	461920	0.00230766	2.72e-08	Metabolic Syndrome	TRUE	195145	6.79e-05	31.3827
71	rs1575676	C	T	0.0149571	0.00310481	FALSE	FALSE	0.0164	0.8508	CKDi25	461920	0.00217898	6.68e-12	Metabolic Syndrome	TRUE	195145	0.000109873	50.7578
72	rs16885714	A	G	-0.0190053	-0.00230265	FALSE	FALSE	0.0288	0.9362	CKDi25	461920	0.00325871	5.47e-09	Metabolic Syndrome	TRUE	195145	7.42e-05	34.2979
73	rs16902899	T	G	0.0148771	0.00129916	FALSE	FALSE	0.0168	0.9384	CKDi25	461920	0.00269892	3.54e-08	Metabolic Syndrome	TRUE	195145	6.81e-05	31.4525
74	rs16903275	C	A	-0.0204082	-0.0192142	FALSE	FALSE	0.0179	0.2833	CKDi25	461920	0.00287919	1.36e-12	Metabolic Syndrome	TRUE	195145	0.000118614	54.7964
75	rs16920406	A	C	0.0141162	0.0327576	FALSE	FALSE	0.0152	0.0306	CKDi25	461920	0.00256511	3.73e-08	Metabolic Syndrome	TRUE	195145	6.88e-05	31.7639
76	rs16963257	A	C	-0.0135151	0.0020978	FALSE	FALSE	0.0138	0.8784	CKDi25	461920	0.0023379	7.43e-09	Metabolic Syndrome	TRUE	195145	7.46e-05	34.4816
77	rs17115183	C	T	-0.0120471	0.0138961	FALSE	FALSE	0.0131	0.2895	CKDi25	461920	0.00215047	2.12e-08	Metabolic Syndrome	TRUE	195145	7.01e-05	32.4007
78	rs17155888	T	A	-0.0135686	0.000300045	TRUE	TRUE	0.0128	0.9819	CKDi25	461920	0.0021694	3.99e-10	Metabolic Syndrome	FALSE	195145	8.91e-05	41.1637
79	rs174528	T	C	-0.0112821	-0.00130085	FALSE	FALSE	0.0162	0.9369	CKDi25	461920	0.00198029	1.22e-08	Metabolic Syndrome	TRUE	195145	6.04e-05	27.9159
80	rs17617360	A	G	0.0230708	-0.0864297	FALSE	FALSE	0.0297	0.003696	CKDi25	461920	0.00415526	2.82e-08	Metabolic Syndrome	TRUE	195145	6.62e-05	30.5697
81	rs17724992	A	G	0.0142089	0.000899595	FALSE	FALSE	0.0149	0.9532	CKDi25	461920	0.0024644	8.13e-09	Metabolic Syndrome	TRUE	195145	7.46e-05	34.4587
82	rs17828687	C	A	0.0161876	0.00040008	FALSE	FALSE	0.0161	0.9826	CKDi25	461920	0.00219885	1.81e-13	Metabolic Syndrome	TRUE	195145	0.000128624	59.4215
83	rs1886558	A	G	0.0121424	0.00806737	FALSE	FALSE	0.016	0.6139	CKDi25	461920	0.00221389	4.14e-08	Metabolic Syndrome	TRUE	195145	7.01e-05	32.3663
84	rs1899689	C	T	-0.011977	-0.0117309	FALSE	FALSE	0.0131	0.374	CKDi25	461920	0.00218591	4.27e-08	Metabolic Syndrome	TRUE	195145	6.76e-05	31.2156
85	rs1933720	T	C	0.012288	0.00169856	FALSE	FALSE	0.0163	0.9183	CKDi25	461920	0.00216476	1.38e-08	Metabolic Syndrome	TRUE	195145	7.25e-05	33.4699
86	rs1936789	G	A	-0.012193	-0.00975229	FALSE	FALSE	0.0159	0.5378	CKDi25	461920	0.00208386	4.88e-09	Metabolic Syndrome	TRUE	195145	7.43e-05	34.3226
87	rs1945941	G	A	0.0120291	0.0208151	FALSE	FALSE	0.0158	0.1877	CKDi25	461920	0.00218397	3.63e-08	Metabolic Syndrome	TRUE	195145	6.79e-05	31.3576
88	rs2000746	A	G	0.0145712	0.0178399	FALSE	FALSE	0.0182	0.3288	CKDi25	461920	0.00250647	6.12e-09	Metabolic Syndrome	TRUE	195145	7.71e-05	35.6341
89	rs2039980	C	G	0.0132296	0.0353671	TRUE	TRUE	0.016	0.02665	CKDi25	461920	0.00212795	5.07e-10	Metabolic Syndrome	FALSE	195145	8.7e-05	40.1707
90	rs2074881	C	T	0.0153981	0.0011006	FALSE	FALSE	0.0212	0.9593	CKDi25	461920	0.00275362	2.25e-08	Metabolic Syndrome	TRUE	195145	6.97e-05	32.1823
91	rs2075226	A	G	-0.0128618	-0.0161294	FALSE	FALSE	0.0164	0.3284	CKDi25	461920	0.00230731	2.48e-08	Metabolic Syndrome	TRUE	195145	7.91e-05	36.5446
92	rs2138348	G	T	0.01291	0.00883895	FALSE	FALSE	0.0142	0.5338	CKDi25	461920	0.00235694	4.32e-08	Metabolic Syndrome	TRUE	195145	6.59e-05	30.447
93	rs2144300	C	T	0.0139826	0.00190181	FALSE	FALSE	0.0131	0.8837	CKDi25	461920	0.00199492	2.4e-12	Metabolic Syndrome	TRUE	195145	9.38e-05	43.3389
94	rs2156774	C	A	0.0170194	-0.00637961	FALSE	FALSE	0.0169	0.7055	CKDi25	461920	0.00290772	4.82e-09	Metabolic Syndrome	TRUE	195145	7.75e-05	35.794
95	rs2218783	C	A	0.0141619	-0.015578	FALSE	FALSE	0.0171	0.3629	CKDi25	461920	0.00248359	1.18e-08	Metabolic Syndrome	TRUE	195145	7.29e-05	33.6598
96	rs2237717	T	C	-0.0114853	0.00439035	FALSE	FALSE	0.0129	0.7352	CKDi25	461920	0.00206415	2.63e-08	Metabolic Syndrome	TRUE	195145	6.51e-05	30.0768
97	rs2270346	T	C	0.0131411	-0.0140989	FALSE	FALSE	0.0144	0.3265	CKDi25	461920	0.00234808	2.19e-08	Metabolic Syndrome	TRUE	195145	7.03e-05	32.4632
98	rs2287109	T	G	0.0127593	-0.0170444	FALSE	FALSE	0.0173	0.327	CKDi25	461920	0.00225069	1.44e-08	Metabolic Syndrome	TRUE	195145	7.19e-05	33.2061
99	rs231976	G	C	-0.0196443	-0.0363319	TRUE	TRUE	0.0157	0.02082	CKDi25	461920	0.00218986	2.95e-19	Metabolic Syndrome	FALSE	195145	0.000192473	88.9238
100	rs2368177	T	C	-0.0135799	-0.00813298	FALSE	FALSE	0.0142	0.5687	CKDi25	461920	0.00232684	5.34e-09	Metabolic Syndrome	TRUE	195145	7.83e-05	36.1937
101	rs2395137	G	C	-0.0120163	-0.0129162	TRUE	TRUE	0.013	0.3216	CKDi25	461920	0.00210676	1.17e-08	Metabolic Syndrome	FALSE	195145	7.13e-05	32.9227
102	rs2440374	C	G	-0.014776	-0.0142003	TRUE	TRUE	0.018	0.4307	CKDi25	461920	0.00262273	1.76e-08	Metabolic Syndrome	FALSE	195145	7.03e-05	32.4903
103	rs2453763	T	A	-0.0121856	-0.00846408	TRUE	TRUE	0.0167	0.6102	CKDi25	461920	0.00221408	3.72e-08	Metabolic Syndrome	FALSE	195145	6.73e-05	31.0822
104	rs2470536	G	C	0.0117918	-0.00478852	TRUE	TRUE	0.0129	0.7128	CKDi25	461920	0.00214964	4.12e-08	Metabolic Syndrome	FALSE	195145	6.69e-05	30.9221
105	rs2470945	C	A	-0.0120229	0.0198966	FALSE	FALSE	0.013	0.1277	CKDi25	461920	0.0021457	2.1e-08	Metabolic Syndrome	TRUE	195145	6.98e-05	32.246
106	rs2596933	G	A	0.0136259	0.000700245	FALSE	FALSE	0.0148	0.9644	CKDi25	461920	0.00239397	1.26e-08	Metabolic Syndrome	TRUE	195145	7.27e-05	33.603
107	rs2679059	A	T	0.0155755	-0.0126801	TRUE	TRUE	0.0129	0.3293	CKDi25	461920	0.00218004	9.03e-13	Metabolic Syndrome	FALSE	195145	0.00011724	54.1614
108	rs2685230	A	G	-0.0125852	-0.0160278	FALSE	FALSE	0.0135	0.2356	CKDi25	461920	0.00222052	1.45e-08	Metabolic Syndrome	TRUE	195145	7.18e-05	33.1543
109	rs2709367	A	C	0.014904	0.00866237	FALSE	FALSE	0.0152	0.5656	CKDi25	461920	0.00269989	3.39e-08	Metabolic Syndrome	TRUE	195145	6.67e-05	30.7997
110	rs273504	A	G	-0.0122141	-0.00934352	FALSE	FALSE	0.013	0.4738	CKDi25	461920	0.00218013	2.11e-08	Metabolic Syndrome	TRUE	195145	7.39e-05	34.1177
111	rs2781668	C	T	-0.0154167	0.00160128	FALSE	FALSE	0.0172	0.9241	CKDi25	461920	0.0027993	3.64e-08	Metabolic Syndrome	TRUE	195145	6.71e-05	30.9809
112	rs2820290	A	G	-0.0140386	0.00059982	FALSE	FALSE	0.0159	0.9711	CKDi25	461920	0.0021281	4.2e-11	Metabolic Syndrome	TRUE	195145	9.79e-05	45.2202
113	rs2836753	T	C	-0.0132533	-0.00440971	FALSE	FALSE	0.013	0.7377	CKDi25	461920	0.00215164	7.29e-10	Metabolic Syndrome	TRUE	195145	8.32e-05	38.4133
114	rs2838771	G	C	0.0127917	-0.0107421	TRUE	TRUE	0.0167	0.522	CKDi25	461920	0.00218233	4.59e-09	Metabolic Syndrome	FALSE	195145	7.57e-05	34.9496
115	rs2857597	T	A	-0.0149417	0.00642057	TRUE	TRUE	0.0146	0.6631	CKDi25	461920	0.00250419	2.42e-09	Metabolic Syndrome	FALSE	195145	7.97e-05	36.8185
116	rs288181	C	T	0.0121275	-0.00538547	FALSE	FALSE	0.0167	0.7467	CKDi25	461920	0.00221241	4.22e-08	Metabolic Syndrome	TRUE	195145	6.38e-05	29.4743
117	rs2920926	A	G	-0.0138028	0.00558438	FALSE	FALSE	0.0175	0.7478	CKDi25	461920	0.00235556	4.64e-09	Metabolic Syndrome	TRUE	195145	7.75e-05	35.8148
118	rs2980856	C	G	0.0147296	0.00657832	TRUE	TRUE	0.0157	0.676	CKDi25	461920	0.00178643	1.65e-16	Metabolic Syndrome	FALSE	195145	0.000107574	49.6955
119	rs2990997	T	A	-0.0123401	-0.00637961	TRUE	TRUE	0.0135	0.6362	CKDi25	461920	0.00223231	3.24e-08	Metabolic Syndrome	FALSE	195145	6.95e-05	32.1276
120	rs3101336	T	C	-0.0152379	0.00299551	FALSE	FALSE	0.0131	0.8189	CKDi25	461920	0.00222161	6.94e-12	Metabolic Syndrome	TRUE	195145	0.000106844	49.3583
121	rs323781	A	C	-0.0319295	-0.0380134	FALSE	FALSE	0.0378	0.3147	CKDi25	461920	0.00580665	3.82e-08	Metabolic Syndrome	TRUE	195145	6.66e-05	30.758
122	rs349088	C	A	0.0126056	0.0105555	FALSE	FALSE	0.0128	0.4105	CKDi25	461920	0.00212953	3.23e-09	Metabolic Syndrome	TRUE	195145	7.93e-05	36.6448
123	rs3736485	A	G	0.0140319	-0.0145047	FALSE	FALSE	0.0131	0.2696	CKDi25	461920	0.00214241	5.77e-11	Metabolic Syndrome	TRUE	195145	9.8e-05	45.2586
124	rs3759012	C	T	0.0124696	0.00974735	FALSE	FALSE	0.0162	0.5483	CKDi25	461920	0.0021092	3.38e-09	Metabolic Syndrome	TRUE	195145	7.61e-05	35.1373
125	rs3773304	C	A	0.0127548	-0.0113355	FALSE	FALSE	0.0129	0.3819	CKDi25	461920	0.00231177	3.44e-08	Metabolic Syndrome	TRUE	195145	8e-05	36.9489
126	rs3796432	G	T	0.0121837	0.0132879	FALSE	FALSE	0.0134	0.3223	CKDi25	461920	0.00219751	2.95e-08	Metabolic Syndrome	TRUE	195145	6.96e-05	32.1689
127	rs3800471	T	G	-0.0263014	0.0239118	FALSE	FALSE	0.0233	0.3066	CKDi25	461920	0.00377234	3.12e-12	Metabolic Syndrome	TRUE	195145	0.000111571	51.5424
128	rs3814120	G	A	-0.0204442	-0.0181346	FALSE	FALSE	0.0275	0.5102	CKDi25	461920	0.00367385	2.62e-08	Metabolic Syndrome	TRUE	195145	6.95e-05	32.085
129	rs3826408	C	T	-0.0123597	0.000300045	FALSE	FALSE	0.013	0.9794	CKDi25	461920	0.00212659	6.17e-09	Metabolic Syndrome	TRUE	195145	7.59e-05	35.0721
130	rs3852012	G	A	0.0130572	0.00521357	FALSE	FALSE	0.0141	0.7096	CKDi25	461920	0.00230956	1.57e-08	Metabolic Syndrome	TRUE	195145	6.98e-05	32.2514
131	rs3861909	A	G	0.0128656	0.0124225	FALSE	FALSE	0.0138	0.3698	CKDi25	461920	0.00224391	9.83e-09	Metabolic Syndrome	TRUE	195145	7.2e-05	33.2816
132	rs3864820	T	A	-0.0132286	-0.0187236	TRUE	TRUE	0.014	0.1783	CKDi25	461920	0.00228961	7.57e-09	Metabolic Syndrome	FALSE	195145	7.74e-05	35.7487
133	rs4074448	G	A	0.0117519	0.0240878	FALSE	FALSE	0.0129	0.06288	CKDi25	461920	0.00210523	2.37e-08	Metabolic Syndrome	TRUE	195145	6.79e-05	31.3501
134	rs4410790	T	C	-0.0124618	0.00637961	FALSE	FALSE	0.0133	0.6293	CKDi25	461920	0.00213947	5.72e-09	Metabolic Syndrome	TRUE	195145	7.35e-05	33.9619
135	rs442177	G	T	-0.0111202	0.00471108	FALSE	FALSE	0.013	0.7195	CKDi25	461920	0.00202339	3.89e-08	Metabolic Syndrome	TRUE	195145	6.03e-05	27.8573
136	rs4467770	G	A	-0.0135662	0.00220242	FALSE	FALSE	0.0179	0.9018	CKDi25	461920	0.00238875	1.35e-08	Metabolic Syndrome	TRUE	195145	7.28e-05	33.6214
137	rs4478775	G	A	-0.020169	-0.0274206	FALSE	FALSE	0.0155	0.07794	CKDi25	461920	0.00270949	9.78e-14	Metabolic Syndrome	TRUE	195145	0.0001291	59.6415
138	rs4514364	C	T	0.0169507	-0.00039992	FALSE	FALSE	0.0141	0.9752	CKDi25	461920	0.00231096	2.22e-13	Metabolic Syndrome	TRUE	195145	0.000125266	57.8698
139	rs4623326	C	T	0.024796	-0.013607	FALSE	FALSE	0.0258	0.5983	CKDi25	461920	0.00454677	4.94e-08	Metabolic Syndrome	TRUE	195145	6.46e-05	29.8607
140	rs4635724	C	T	-0.0118496	0.00390762	FALSE	FALSE	0.0129	0.7639	CKDi25	461920	0.00214294	3.21e-08	Metabolic Syndrome	TRUE	195145	6.99e-05	32.2749
141	rs4677884	C	G	0.0119193	0.0143959	TRUE	TRUE	0.0148	0.3267	CKDi25	461920	0.00211667	1.79e-08	Metabolic Syndrome	FALSE	195145	6.96e-05	32.1425
142	rs4680338	C	G	0.0192618	0.000299955	TRUE	TRUE	0.0168	0.9877	CKDi25	461920	0.00219572	1.75e-18	Metabolic Syndrome	FALSE	195145	0.000179303	82.8382
143	rs4717631	A	G	0.0122248	0.0148886	FALSE	FALSE	0.0135	0.2705	CKDi25	461920	0.00223087	4.26e-08	Metabolic Syndrome	TRUE	195145	6.69e-05	30.8932
144	rs4746855	G	A	0.0125551	-0.00895974	FALSE	FALSE	0.0153	0.5576	CKDi25	461920	0.00210168	2.32e-09	Metabolic Syndrome	TRUE	195145	7.61e-05	35.1645
145	rs4784745	A	G	-0.0190949	0.0207825	FALSE	FALSE	0.017	0.2208	CKDi25	461920	0.00202436	4e-21	Metabolic Syndrome	TRUE	195145	0.000160991	74.3764
146	rs4790292	C	A	0.0195983	0.00280393	FALSE	FALSE	0.0186	0.8807	CKDi25	461920	0.00310216	2.66e-10	Metabolic Syndrome	TRUE	195145	9.48e-05	43.7774
147	rs4800451	C	T	-0.0140308	0.025523	FALSE	FALSE	0.0151	0.09008	CKDi25	461920	0.00239495	4.67e-09	Metabolic Syndrome	TRUE	195145	7.87e-05	36.3725
148	rs4805755	C	T	0.020269	0.00420885	FALSE	FALSE	0.0214	0.8452	CKDi25	461920	0.00281806	6.36e-13	Metabolic Syndrome	TRUE	195145	0.000111562	51.5382
149	rs4810479	C	T	0.0130142	-0.00129916	FALSE	FALSE	0.0147	0.9301	CKDi25	461920	0.00210379	6.17e-10	Metabolic Syndrome	TRUE	195145	6.95e-05	32.1049
150	rs4890439	G	A	0.0120766	0.013592	FALSE	FALSE	0.0132	0.3036	CKDi25	461920	0.00220935	4.6e-08	Metabolic Syndrome	TRUE	195145	6.83e-05	31.5726
151	rs4908672	C	T	-0.0119804	0.0223479	FALSE	FALSE	0.0161	0.1673	CKDi25	461920	0.00219226	4.63e-08	Metabolic Syndrome	TRUE	195145	6.67e-05	30.8341
152	rs4926833	G	A	0.0136037	0.0188771	FALSE	FALSE	0.0164	0.2482	CKDi25	461920	0.00225965	1.74e-09	Metabolic Syndrome	TRUE	195145	8.35e-05	38.5807
153	rs4981693	G	A	-0.0147138	-0.00219758	FALSE	FALSE	0.0157	0.8894	CKDi25	461920	0.00251366	4.81e-09	Metabolic Syndrome	TRUE	195145	7.87e-05	36.3349
154	rs499790	C	T	-0.0261233	-0.0318862	FALSE	FALSE	0.0212	0.1325	CKDi25	461920	0.00302008	5.16e-18	Metabolic Syndrome	TRUE	195145	0.000137138	63.3554
155	rs5021426	C	T	-0.0126666	-0.00727348	FALSE	FALSE	0.0143	0.6097	CKDi25	461920	0.002283	2.89e-08	Metabolic Syndrome	TRUE	195145	6.7e-05	30.9629
156	rs588660	G	A	-0.0134307	-0.0246926	FALSE	FALSE	0.0129	0.0569	CKDi25	461920	0.00217871	7.07e-10	Metabolic Syndrome	TRUE	195145	8.79e-05	40.5842
157	rs6088520	C	T	-0.0112643	-0.0265446	FALSE	FALSE	0.0129	0.04011	CKDi25	461920	0.0020493	3.87e-08	Metabolic Syndrome	TRUE	195145	6.33e-05	29.2561
158	rs6103249	T	C	0.0164944	0.00149888	FALSE	FALSE	0.0231	0.9486	CKDi25	461920	0.00294099	2.04e-08	Metabolic Syndrome	TRUE	195145	7.05e-05	32.5884
159	rs6115015	G	A	-0.0130126	-0.00109939	FALSE	FALSE	0.0165	0.9462	CKDi25	461920	0.0022402	6.3e-09	Metabolic Syndrome	TRUE	195145	7.52e-05	34.7477
160	rs642803	C	T	0.0130772	0.0356272	FALSE	FALSE	0.0129	0.005731	CKDi25	461920	0.00210279	5e-10	Metabolic Syndrome	TRUE	195145	8.49e-05	39.2116
161	rs646123	G	A	-0.0130693	0.00320513	FALSE	FALSE	0.0142	0.8195	CKDi25	461920	0.00237298	3.64e-08	Metabolic Syndrome	TRUE	195145	6.66e-05	30.7673
162	rs649458	T	A	0.0178347	0.00853633	TRUE	TRUE	0.0219	0.6973	CKDi25	461920	0.00306091	5.66e-09	Metabolic Syndrome	FALSE	195145	7.53e-05	34.7825
163	rs6545700	A	G	-0.0117702	-0.0178585	FALSE	FALSE	0.0159	0.2602	CKDi25	461920	0.00215301	4.58e-08	Metabolic Syndrome	TRUE	195145	6.72e-05	31.0631
164	rs6602997	C	T	-0.0134789	0.00783058	FALSE	FALSE	0.0141	0.5806	CKDi25	461920	0.00236625	1.22e-08	Metabolic Syndrome	TRUE	195145	7.2e-05	33.2663
165	rs6711016	C	A	0.0164167	-0.0197046	FALSE	FALSE	0.0182	0.2783	CKDi25	461920	0.0021211	9.96e-15	Metabolic Syndrome	TRUE	195145	9.76e-05	45.1031
166	rs6785245	T	C	-0.0118086	-0.000100005	FALSE	FALSE	0.013	0.992	CKDi25	461920	0.00215896	4.51e-08	Metabolic Syndrome	TRUE	195145	6.75e-05	31.1994
167	rs6868198	G	A	0.012838	0.000700245	FALSE	FALSE	0.0159	0.9653	CKDi25	461920	0.00229108	2.1e-08	Metabolic Syndrome	TRUE	195145	8.09e-05	37.3727
168	rs6912129	A	G	0.0157144	0.0018982	FALSE	FALSE	0.0206	0.9275	CKDi25	461920	0.00271759	7.36e-09	Metabolic Syndrome	TRUE	195145	7.38e-05	34.0971
169	rs6944634	C	G	-0.0153853	-0.0137947	TRUE	TRUE	0.0193	0.4756	CKDi25	461920	0.00276799	2.72e-08	Metabolic Syndrome	FALSE	195145	7.28e-05	33.6382
170	rs707896	G	A	0.0183017	0.0395728	FALSE	FALSE	0.017	0.01975	CKDi25	461920	0.00291728	3.53e-10	Metabolic Syndrome	TRUE	195145	8.87e-05	40.9709
171	rs715724	A	G	0.013292	0.0276152	FALSE	FALSE	0.0134	0.03993	CKDi25	461920	0.00220643	1.7e-09	Metabolic Syndrome	TRUE	195145	8.02e-05	37.0329
172	rs7162320	C	G	-0.0120261	0.00548493	TRUE	TRUE	0.0121	0.6476	CKDi25	461920	0.00211009	1.2e-08	Metabolic Syndrome	FALSE	195145	7.23e-05	33.4043
173	rs7187476	T	C	0.015058	0.00925702	FALSE	FALSE	0.0177	0.5992	CKDi25	461920	0.00269004	2.17e-08	Metabolic Syndrome	TRUE	195145	6.25e-05	28.8633
174	rs7206010	A	G	-0.0155747	0.0112366	FALSE	FALSE	0.0161	0.4867	CKDi25	461920	0.00221065	1.85e-12	Metabolic Syndrome	TRUE	195145	0.000116101	53.6354
175	rs7206608	C	G	-0.0129809	-0.00160128	TRUE	TRUE	0.0135	0.9031	CKDi25	461920	0.00228099	1.26e-08	Metabolic Syndrome	FALSE	195145	7.25e-05	33.4833
176	rs7240405	A	G	0.0172018	0.0151841	FALSE	FALSE	0.0168	0.3679	CKDi25	461920	0.0025612	1.86e-11	Metabolic Syndrome	TRUE	195145	8.04e-05	37.1191
177	rs7321285	A	C	0.0183971	0.0201947	FALSE	FALSE	0.0157	0.1973	CKDi25	461920	0.00268788	7.68e-12	Metabolic Syndrome	TRUE	195145	0.00010495	48.4832
178	rs732215	A	C	0.0131548	0.00319489	FALSE	FALSE	0.0158	0.8394	CKDi25	461920	0.00216393	1.21e-09	Metabolic Syndrome	TRUE	195145	8.41e-05	38.8559
179	rs7488867	C	T	0.0151581	0.027988	FALSE	FALSE	0.0148	0.05777	CKDi25	461920	0.00251081	1.57e-09	Metabolic Syndrome	TRUE	195145	9.29e-05	42.9193
180	rs7519259	G	A	-0.0119336	0.0036065	FALSE	FALSE	0.0129	0.7824	CKDi25	461920	0.00214335	2.58e-08	Metabolic Syndrome	TRUE	195145	7.1e-05	32.7764
181	rs7537581	C	A	-0.0116571	0.012275	FALSE	FALSE	0.0161	0.4452	CKDi25	461920	0.00213187	4.55e-08	Metabolic Syndrome	TRUE	195145	6.78e-05	31.3154
182	rs7545034	T	C	0.0137786	0.0139029	FALSE	FALSE	0.0159	0.3815	CKDi25	461920	0.00214698	1.38e-10	Metabolic Syndrome	TRUE	195145	9.46e-05	43.6955
183	rs7546735	T	C	-0.0131609	-0.0147076	FALSE	FALSE	0.0143	0.3038	CKDi25	461920	0.00237385	2.95e-08	Metabolic Syndrome	TRUE	195145	6.75e-05	31.2003
184	rs7550711	C	T	-0.0492311	-0.0465973	FALSE	FALSE	0.0369	0.2059	CKDi25	461920	0.00627705	4.4e-15	Metabolic Syndrome	TRUE	195145	0.000140244	64.7905
185	rs7570971	C	A	0.0114554	0.0307685	FALSE	FALSE	0.0203	0.1281	CKDi25	461920	0.00209615	4.63e-08	Metabolic Syndrome	TRUE	195145	6.56e-05	30.2979
186	rs762855	A	G	0.0114913	0.0176434	FALSE	FALSE	0.0129	0.1734	CKDi25	461920	0.00209968	4.43e-08	Metabolic Syndrome	TRUE	195145	6.57e-05	30.3441
187	rs7629936	G	A	-0.0138328	0.00140098	FALSE	FALSE	0.018	0.9394	CKDi25	461920	0.00244094	1.45e-08	Metabolic Syndrome	TRUE	195145	6.95e-05	32.1138
188	rs7638388	C	T	-0.02371	-0.0134097	FALSE	FALSE	0.0265	0.6117	CKDi25	461920	0.00366756	1.01e-10	Metabolic Syndrome	TRUE	195145	9.07e-05	41.8853
189	rs7640233	T	C	0.0120442	-0.00561574	FALSE	FALSE	0.0129	0.6655	CKDi25	461920	0.00215663	2.34e-08	Metabolic Syndrome	TRUE	195145	7.14e-05	32.9633
190	rs7647305	T	C	-0.0148453	0.00816656	FALSE	FALSE	0.0155	0.5979	CKDi25	461920	0.00263253	1.71e-08	Metabolic Syndrome	TRUE	195145	7.41e-05	34.2158
191	rs7668263	T	C	-0.0118439	-0.0146062	FALSE	FALSE	0.016	0.3616	CKDi25	461920	0.00216065	4.21e-08	Metabolic Syndrome	TRUE	195145	6.62e-05	30.5873
192	rs7714428	A	C	0.0125549	0.0107421	FALSE	FALSE	0.0136	0.4341	CKDi25	461920	0.00226055	2.79e-08	Metabolic Syndrome	TRUE	195145	7.02e-05	32.4423
193	rs7736223	C	T	0.0121409	0.00541463	FALSE	FALSE	0.0128	0.6734	CKDi25	461920	0.00217415	2.35e-08	Metabolic Syndrome	TRUE	195145	7.15e-05	33.0274
194	rs7767254	T	G	0.0186517	0.0161686	FALSE	FALSE	0.0192	0.4008	CKDi25	461920	0.00312221	2.32e-09	Metabolic Syndrome	TRUE	195145	8.03e-05	37.1103
195	rs7816670	C	G	0.0132773	0.000499875	TRUE	TRUE	0.0128	0.9696	CKDi25	461920	0.00212933	4.51e-10	Metabolic Syndrome	FALSE	195145	8.4e-05	38.8063
196	rs7837333	T	C	-0.013824	-0.00843548	FALSE	FALSE	0.0152	0.5814	CKDi25	461920	0.00242034	1.12e-08	Metabolic Syndrome	TRUE	195145	7.27e-05	33.5823
197	rs796050	A	G	-0.022085	0.00309521	FALSE	FALSE	0.0221	0.8867	CKDi25	461920	0.0036559	1.53e-09	Metabolic Syndrome	TRUE	195145	8.18e-05	37.8078
198	rs7962636	T	C	0.0125712	-0.0101514	FALSE	FALSE	0.0138	0.4617	CKDi25	461920	0.00221169	1.32e-08	Metabolic Syndrome	TRUE	195145	7.24e-05	33.4269
199	rs8049014	G	A	-0.016835	0.0107577	FALSE	FALSE	0.0148	0.4664	CKDi25	461920	0.00263521	1.68e-10	Metabolic Syndrome	TRUE	195145	9.33e-05	43.0992
200	rs8079078	C	A	0.016866	0.00561574	FALSE	FALSE	0.0171	0.7426	CKDi25	461920	0.00230462	2.51e-13	Metabolic Syndrome	TRUE	195145	0.000124419	57.4786
201	rs811869	G	A	0.0118496	-0.00409162	FALSE	FALSE	0.0131	0.7537	CKDi25	461920	0.00216421	4.37e-08	Metabolic Syndrome	TRUE	195145	6.69e-05	30.909
202	rs8192675	T	C	-0.0128761	0.0037928	FALSE	FALSE	0.0142	0.7885	CKDi25	461920	0.00235056	4.3e-08	Metabolic Syndrome	TRUE	195145	6.82e-05	31.4916
203	rs917154	A	G	0.0161179	0.0341115	FALSE	FALSE	0.0221	0.122	CKDi25	461920	0.00282237	1.12e-08	Metabolic Syndrome	TRUE	195145	7.26e-05	33.5475
204	rs929641	A	G	0.0129277	0.029753	FALSE	FALSE	0.0128	0.0203	CKDi25	461920	0.00210372	7.99e-10	Metabolic Syndrome	TRUE	195145	8.18e-05	37.7667
205	rs9301882	C	G	0.013071	-0.0173496	TRUE	TRUE	0.0164	0.2903	CKDi25	461920	0.00230029	1.33e-08	Metabolic Syndrome	FALSE	195145	7.16e-05	33.0984
206	rs9304665	T	A	-0.0164662	-0.0314987	TRUE	TRUE	0.0182	0.08401	CKDi25	461920	0.00247393	2.82e-11	Metabolic Syndrome	FALSE	195145	9.88e-05	45.6361
207	rs9319962	G	T	0.0214712	0.0160278	FALSE	FALSE	0.02	0.4225	CKDi25	461920	0.00391479	4.14e-08	Metabolic Syndrome	TRUE	195145	7.74e-05	35.7354
208	rs932959	G	C	0.0119374	0	TRUE	TRUE	0.0129	0.9992	CKDi25	461920	0.00207905	9.37e-09	Metabolic Syndrome	FALSE	195145	7e-05	32.3306
209	rs940338	A	C	0.0174399	0.0509782	FALSE	FALSE	0.0227	0.02488	CKDi25	461920	0.00300946	6.83e-09	Metabolic Syndrome	TRUE	195145	7.55e-05	34.8635
210	rs9563569	G	A	0.0177768	0.0232686	FALSE	FALSE	0.0165	0.158	CKDi25	461920	0.00317202	2.09e-08	Metabolic Syndrome	TRUE	195145	8.06e-05	37.2462
211	rs9636391	A	G	0.0161618	0.0165621	FALSE	FALSE	0.0169	0.3264	CKDi25	461920	0.0028392	1.25e-08	Metabolic Syndrome	TRUE	195145	7.2e-05	33.2505
212	rs9640171	G	A	0.0134962	0.028914	FALSE	FALSE	0.0149	0.05165	CKDi25	461920	0.0023175	5.76e-09	Metabolic Syndrome	TRUE	195145	7.44e-05	34.3851
213	rs9694122	G	C	0.0120004	-0.00119928	TRUE	TRUE	0.0127	0.9249	CKDi25	461920	0.00211361	1.37e-08	Metabolic Syndrome	FALSE	195145	7.19e-05	33.2046
214	rs976346	A	G	-0.0124505	-0.0108587	FALSE	FALSE	0.0134	0.4163	CKDi25	461920	0.00213805	5.77e-09	Metabolic Syndrome	TRUE	195145	7.53e-05	34.7823
215	rs9845457	G	A	-0.0142353	0.00120072	FALSE	FALSE	0.0131	0.9283	CKDi25	461920	0.00212301	2.01e-11	Metabolic Syndrome	TRUE	195145	9.67e-05	44.689
216	rs9876664	G	T	0.0132894	0.0109598	FALSE	FALSE	0.013	0.3977	CKDi25	461920	0.00219583	1.43e-09	Metabolic Syndrome	TRUE	195145	8.51e-05	39.3071
217	rs9893621	G	C	0.0119908	0.0223479	TRUE	TRUE	0.0158	0.1576	CKDi25	461920	0.00210972	1.32e-08	Metabolic Syndrome	FALSE	195145	7.19e-05	33.2046
218	rs9904602	T	A	-0.01244	-0.0321767	TRUE	TRUE	0.0159	0.04212	CKDi25	461920	0.00213236	5.42e-09	Metabolic Syndrome	FALSE	195145	7.7e-05	35.5904
219	rs998584	C	A	-0.0133734	0.00250313	FALSE	FALSE	0.0129	0.849	CKDi25	461920	0.00206792	9.99e-11	Metabolic Syndrome	TRUE	195145	8.94e-05	41.3073
220	rs9987289	A	G	0.0223193	-0.0195907	FALSE	FALSE	0.0235	0.4054	CKDi25	461920	0.00371288	1.84e-09	Metabolic Syndrome	TRUE	195145	6.87e-05	31.7544

## Sheet: Table S3
Table S3. Detailed information of instrumental variables used in causality estimate between MetS and CKD
	SNP	effect_allele.exposure	other_allele.exposure	beta.exposure	beta.outcome	palindromic	ambiguous	se.outcome	pval.outcome	outcome	samplesize.exposure	se.exposure	pval.exposure	exposure	mr_keep	samplesize.outcome	R2	F
1	rs10014552	G	T	-0.0153852	-0.0147	FALSE	FALSE	0.0122	0.2278	CKD	461920	0.00263279	5.11e-09	Metabolic Syndrome	TRUE	480698	7.57e-05	34.9646
2	rs10038105	T	G	-0.0131746	0.0091	FALSE	FALSE	0.0108	0.4011	CKD	461920	0.00238106	3.15e-08	Metabolic Syndrome	TRUE	480698	6.86e-05	31.7083
3	rs10102717	C	T	0.0124416	-0.0062	FALSE	FALSE	0.0095	0.5152	CKD	461920	0.00200567	5.53e-10	Metabolic Syndrome	TRUE	480698	7.52e-05	34.7563
4	rs10132280	C	A	0.0176221	-0.0034	FALSE	FALSE	0.01	0.736	CKD	461920	0.00234489	5.69e-14	Metabolic Syndrome	TRUE	480698	0.000135606	62.6475
5	rs10160660	T	C	0.0132593	-0.0139	FALSE	FALSE	0.0109	0.2041	CKD	461920	0.0024295	4.83e-08	Metabolic Syndrome	TRUE	480698	6.55e-05	30.2527
6	rs10181181	T	C	-0.0135213	-0.0043	FALSE	FALSE	0.0104	0.675	CKD	461920	0.00236117	1.03e-08	Metabolic Syndrome	TRUE	480698	7.31e-05	33.7786
7	rs1045968	G	T	-0.0189121	-0.0149	FALSE	FALSE	0.013	0.2508	CKD	461920	0.00330341	1.03e-08	Metabolic Syndrome	TRUE	480698	8.36e-05	38.6344
8	rs10465723	C	T	-0.0126082	0.0039	FALSE	FALSE	0.0101	0.7017	CKD	461920	0.00229743	4.07e-08	Metabolic Syndrome	TRUE	480698	6.67e-05	30.7959
9	rs10485622	A	G	0.0179785	-0.0257	FALSE	FALSE	0.012	0.0326	CKD	461920	0.00277503	9.25e-11	Metabolic Syndrome	TRUE	480698	9.82e-05	45.3798
10	rs10732812	T	C	-0.012084	-0.0099	FALSE	FALSE	0.0096	0.3038	CKD	461920	0.00215106	1.94e-08	Metabolic Syndrome	TRUE	480698	7.22e-05	33.3535
11	rs10768994	T	C	0.0115633	-0.001	FALSE	FALSE	0.0093	0.9182	CKD	461920	0.00211426	4.52e-08	Metabolic Syndrome	TRUE	480698	6.56e-05	30.2855
12	rs10887579	A	C	-0.0130999	0.0121	FALSE	FALSE	0.0101	0.233	CKD	461920	0.00222773	4.09e-09	Metabolic Syndrome	TRUE	480698	7.85e-05	36.2519
13	rs10948567	C	T	-0.0155826	-0.0016	FALSE	FALSE	0.0115	0.8898	CKD	461920	0.00281288	3.03e-08	Metabolic Syndrome	TRUE	480698	7.1e-05	32.8147
14	rs11038977	C	T	0.020885	0.0407	FALSE	FALSE	0.0132	0.002059	CKD	461920	0.00306816	9.97e-12	Metabolic Syndrome	TRUE	480698	9.3e-05	42.9456
15	rs11160114	A	G	0.0142754	0.0003	FALSE	FALSE	0.01	0.9727	CKD	461920	0.00246016	6.53e-09	Metabolic Syndrome	TRUE	480698	8.55e-05	39.479
16	rs11187842	C	T	0.0200416	-0.0021	FALSE	FALSE	0.0154	0.8917	CKD	461920	0.00349905	1.02e-08	Metabolic Syndrome	TRUE	480698	7.13e-05	32.926
17	rs11227199	G	A	-0.0179842	0.0356	FALSE	FALSE	0.0126	0.004652	CKD	461920	0.00264533	1.06e-11	Metabolic Syndrome	TRUE	480698	0.000102646	47.4188
18	rs1128559	G	C	-0.0177337	0.0077	TRUE	TRUE	0.0123	0.5344	CKD	461920	0.00287877	7.27e-10	Metabolic Syndrome	FALSE	480698	9.48e-05	43.7891
19	rs11583755	A	C	-0.0130329	0.0048	FALSE	FALSE	0.0096	0.6157	CKD	461920	0.00217164	1.96e-09	Metabolic Syndrome	TRUE	480698	7.95e-05	36.7317
20	rs11611246	G	T	-0.0159795	0.0084	FALSE	FALSE	0.0125	0.5011	CKD	461920	0.00279941	1.14e-08	Metabolic Syndrome	TRUE	480698	7.63e-05	35.2572
21	rs11637774	T	C	-0.0126819	-0.0157	FALSE	FALSE	0.0097	0.1066	CKD	461920	0.00212736	2.5e-09	Metabolic Syndrome	TRUE	480698	7.97e-05	36.8239
22	rs11668832	A	G	-0.0151021	-0.0028	FALSE	FALSE	0.0103	0.787	CKD	461920	0.0021337	1.46e-12	Metabolic Syndrome	TRUE	480698	0.000113546	52.4548
23	rs11672660	C	T	0.0193675	-0.0201	FALSE	FALSE	0.0113	0.07481	CKD	461920	0.00272948	1.29e-12	Metabolic Syndrome	TRUE	480698	0.000126066	58.2394
24	rs11680586	G	T	0.013428	-0.0015	FALSE	FALSE	0.0109	0.8904	CKD	461920	0.00238173	1.72e-08	Metabolic Syndrome	TRUE	480698	7.05e-05	32.5571
25	rs11766944	G	A	0.0150607	0.0087	FALSE	FALSE	0.0115	0.4536	CKD	461920	0.00274659	4.17e-08	Metabolic Syndrome	TRUE	480698	7.62e-05	35.2158
26	rs11789624	T	C	0.0128303	0.0119	FALSE	FALSE	0.0101	0.2375	CKD	461920	0.00230929	2.76e-08	Metabolic Syndrome	TRUE	480698	6.78e-05	31.3317
27	rs1180647	C	T	-0.0149049	-0.0021	FALSE	FALSE	0.0092	0.8201	CKD	461920	0.00211449	1.8e-12	Metabolic Syndrome	TRUE	480698	0.000109498	50.5847
28	rs11836282	A	T	-0.0142382	0.0049	TRUE	TRUE	0.0109	0.6495	CKD	461920	0.00250906	1.39e-08	Metabolic Syndrome	FALSE	480698	7.59e-05	35.072
29	rs11866219	A	C	0.0182287	0.0126	FALSE	FALSE	0.0099	0.2042	CKD	461920	0.00218342	6.9e-17	Metabolic Syndrome	TRUE	480698	0.000163699	75.6279
30	rs11880870	A	G	0.0126569	-0.0178	FALSE	FALSE	0.0092	0.05408	CKD	461920	0.00213339	2.98e-09	Metabolic Syndrome	TRUE	480698	8.01e-05	37.0018
31	rs11917489	A	G	-0.0128046	0.0235	FALSE	FALSE	0.0098	0.01653	CKD	461920	0.00228544	2.11e-08	Metabolic Syndrome	TRUE	480698	7.16e-05	33.0742
32	rs12034991	A	G	-0.0131011	-0.0197	FALSE	FALSE	0.0096	0.0416	CKD	461920	0.00225189	5.96e-09	Metabolic Syndrome	TRUE	480698	7.41e-05	34.2236
33	rs12093263	C	T	0.0120288	-0.0057	FALSE	FALSE	0.0092	0.5377	CKD	461920	0.00212025	1.4e-08	Metabolic Syndrome	TRUE	480698	7.16e-05	33.0902
34	rs12148050	A	G	0.0134608	-0.0042	FALSE	FALSE	0.0096	0.6626	CKD	461920	0.00223437	1.7e-09	Metabolic Syndrome	TRUE	480698	8.19e-05	37.8262
35	rs12195859	C	T	-0.0208358	0.0115	FALSE	FALSE	0.014	0.4119	CKD	461920	0.00337176	6.43e-10	Metabolic Syndrome	TRUE	480698	8.46e-05	39.0622
36	rs12214804	C	T	0.0252802	-0.0195	FALSE	FALSE	0.0181	0.2806	CKD	461920	0.00398467	2.23e-10	Metabolic Syndrome	TRUE	480698	9.36e-05	43.2216
37	rs12317176	T	C	0.0114051	0.0111	FALSE	FALSE	0.0097	0.2525	CKD	461920	0.00207431	3.84e-08	Metabolic Syndrome	TRUE	480698	6.08e-05	28.0681
38	rs12429545	G	A	-0.0193388	-0.0272	FALSE	FALSE	0.0145	0.06138	CKD	461920	0.0034107	1.43e-08	Metabolic Syndrome	TRUE	480698	7.4e-05	34.186
39	rs12443634	A	C	0.0138597	0.0103	FALSE	FALSE	0.0108	0.3408	CKD	461920	0.00228344	1.28e-09	Metabolic Syndrome	TRUE	480698	7.78e-05	35.9579
40	rs12444217	G	A	-0.0220595	0.0218	FALSE	FALSE	0.017	0.2014	CKD	461920	0.003317	2.92e-11	Metabolic Syndrome	TRUE	480698	8.64e-05	39.8904
41	rs12444979	C	T	0.0192066	0.0125	FALSE	FALSE	0.0137	0.3615	CKD	461920	0.00313244	8.71e-10	Metabolic Syndrome	TRUE	480698	8.36e-05	38.6025
42	rs12447809	G	T	0.0154395	-0.014	FALSE	FALSE	0.0133	0.2956	CKD	461920	0.00263897	4.9e-09	Metabolic Syndrome	TRUE	480698	7.82e-05	36.1212
43	rs12497156	A	G	0.0133295	0.0046	FALSE	FALSE	0.0102	0.6518	CKD	461920	0.00242256	3.75e-08	Metabolic Syndrome	TRUE	480698	6.67e-05	30.8194
44	rs1250584	G	T	-0.0125013	0.0115	FALSE	FALSE	0.0093	0.216	CKD	461920	0.00227109	3.7e-08	Metabolic Syndrome	TRUE	480698	7.68e-05	35.4762
45	rs12520822	C	T	0.0119364	0.0091	FALSE	FALSE	0.0092	0.3194	CKD	461920	0.00212145	1.84e-08	Metabolic Syndrome	TRUE	480698	6.88e-05	31.7835
46	rs12596491	C	T	0.0119497	-0.0009	FALSE	FALSE	0.01	0.9281	CKD	461920	0.0021858	4.58e-08	Metabolic Syndrome	TRUE	480698	6.41e-05	29.6028
47	rs1269175	A	G	0.0115677	0.0217	FALSE	FALSE	0.0091	0.01748	CKD	461920	0.00210709	4.02e-08	Metabolic Syndrome	TRUE	480698	6.69e-05	30.904
48	rs12746395	G	C	-0.0184629	0.0094	TRUE	TRUE	0.0121	0.4372	CKD	461920	0.00298328	6.06e-10	Metabolic Syndrome	FALSE	480698	7.97e-05	36.8209
49	rs12770228	G	A	-0.0134203	-0.0096	FALSE	FALSE	0.0099	0.3306	CKD	461920	0.00226163	2.96e-09	Metabolic Syndrome	TRUE	480698	8.05e-05	37.178
50	rs12925669	G	A	0.0162182	-0.0025	FALSE	FALSE	0.013	0.8482	CKD	461920	0.00289275	2.06e-08	Metabolic Syndrome	TRUE	480698	6.86e-05	31.6734
51	rs12949279	T	C	0.0123285	0.01	FALSE	FALSE	0.0092	0.2768	CKD	461920	0.00215584	1.07e-08	Metabolic Syndrome	TRUE	480698	7.46e-05	34.4835
52	rs12996547	C	T	-0.0178772	0.01	FALSE	FALSE	0.0095	0.2922	CKD	461920	0.0022782	4.26e-15	Metabolic Syndrome	TRUE	480698	0.000147417	68.1048
53	rs13114461	C	T	-0.0223635	-0.0025	FALSE	FALSE	0.0188	0.8925	CKD	461920	0.00383247	5.37e-09	Metabolic Syndrome	TRUE	480698	7.41e-05	34.2088
54	rs13144044	C	G	-0.013711	-0.0157	TRUE	TRUE	0.0091	0.08525	CKD	461920	0.0021149	8.99e-11	Metabolic Syndrome	FALSE	480698	9.36e-05	43.2574
55	rs1325505	A	G	0.0117365	-0.0005	FALSE	FALSE	0.0091	0.9548	CKD	461920	0.00210698	2.54e-08	Metabolic Syndrome	TRUE	480698	6.88e-05	31.7653
56	rs13266989	C	G	0.011641	-0.0049	TRUE	TRUE	0.0093	0.6013	CKD	461920	0.00213087	4.68e-08	Metabolic Syndrome	FALSE	480698	6.6e-05	30.4683
57	rs13283515	T	C	-0.0185069	-0.0061	FALSE	FALSE	0.0154	0.6921	CKD	461920	0.00330268	2.1e-08	Metabolic Syndrome	TRUE	480698	6.13e-05	28.3284
58	rs1330304	C	G	0.0132156	0.006	TRUE	TRUE	0.0111	0.5863	CKD	461920	0.00236588	2.32e-08	Metabolic Syndrome	FALSE	480698	6.84e-05	31.61
59	rs13415288	T	C	-0.0126398	0.0069	FALSE	FALSE	0.0095	0.4702	CKD	461920	0.0022312	1.47e-08	Metabolic Syndrome	TRUE	480698	7.16e-05	33.0739
60	rs13416004	C	T	0.0118652	-0.0069	FALSE	FALSE	0.0093	0.4596	CKD	461920	0.00214476	3.16e-08	Metabolic Syndrome	TRUE	480698	6.83e-05	31.5667
61	rs13435860	A	T	-0.0133425	0.0034	TRUE	TRUE	0.01	0.7367	CKD	461920	0.0022226	1.94e-09	Metabolic Syndrome	FALSE	480698	8.28e-05	38.2444
62	rs1350429	A	G	-0.012019	0.0009	FALSE	FALSE	0.0091	0.9233	CKD	461920	0.00218695	3.89e-08	Metabolic Syndrome	TRUE	480698	7.12e-05	32.8911
63	rs1355784	C	T	0.01326	-0.0096	FALSE	FALSE	0.0102	0.3457	CKD	461920	0.00228682	6.69e-09	Metabolic Syndrome	TRUE	480698	7.51e-05	34.6945
64	rs1412234	T	C	-0.0218776	-0.0364	FALSE	FALSE	0.0103	0.0004142	CKD	461920	0.00235628	1.62e-20	Metabolic Syndrome	TRUE	480698	0.000204082	94.2884
65	rs1452075	C	T	-0.0135669	0.015	FALSE	FALSE	0.0104	0.1476	CKD	461920	0.00236708	9.96e-09	Metabolic Syndrome	TRUE	480698	7.49e-05	34.601
66	rs1470545	T	C	0.0323942	-0.0154	FALSE	FALSE	0.0237	0.5169	CKD	461920	0.0052008	4.7e-10	Metabolic Syndrome	TRUE	480698	8.78e-05	40.5511
67	rs1507153	C	A	-0.0128124	0.0158	FALSE	FALSE	0.0095	0.09703	CKD	461920	0.00217522	3.86e-09	Metabolic Syndrome	TRUE	480698	7.6e-05	35.1039
68	rs1546924	T	C	0.0119008	-0.0037	FALSE	FALSE	0.0097	0.7012	CKD	461920	0.00212766	2.23e-08	Metabolic Syndrome	TRUE	480698	7.07e-05	32.6612
69	rs1550116	A	G	-0.0167603	0.029	FALSE	FALSE	0.0132	0.02754	CKD	461920	0.00297084	1.68e-08	Metabolic Syndrome	TRUE	480698	7.01e-05	32.382
70	rs1559900	C	T	-0.0128278	-0.0047	FALSE	FALSE	0.0109	0.668	CKD	461920	0.00230766	2.72e-08	Metabolic Syndrome	TRUE	480698	6.79e-05	31.3827
71	rs1575676	C	T	0.0149571	0.0026	FALSE	FALSE	0.0101	0.7942	CKD	461920	0.00217898	6.68e-12	Metabolic Syndrome	TRUE	480698	0.000109873	50.7578
72	rs16885714	A	G	-0.0190053	0.0152	FALSE	FALSE	0.0171	0.3755	CKD	461920	0.00325871	5.47e-09	Metabolic Syndrome	TRUE	480698	7.42e-05	34.2979
73	rs16902899	T	G	0.0148771	0.0155	FALSE	FALSE	0.012	0.1967	CKD	461920	0.00269892	3.54e-08	Metabolic Syndrome	TRUE	480698	6.81e-05	31.4525
74	rs16903275	C	A	-0.0204082	-0.0174	FALSE	FALSE	0.0128	0.1759	CKD	461920	0.00287919	1.36e-12	Metabolic Syndrome	TRUE	480698	0.000118614	54.7964
75	rs16920406	A	C	0.0141162	0.032	FALSE	FALSE	0.011	0.00349	CKD	461920	0.00256511	3.73e-08	Metabolic Syndrome	TRUE	480698	6.88e-05	31.7639
76	rs16963257	A	C	-0.0135151	-0.0036	FALSE	FALSE	0.0099	0.716	CKD	461920	0.0023379	7.43e-09	Metabolic Syndrome	TRUE	480698	7.46e-05	34.4816
77	rs17115183	C	T	-0.0120471	-0.0073	FALSE	FALSE	0.0094	0.4386	CKD	461920	0.00215047	2.12e-08	Metabolic Syndrome	TRUE	480698	7.01e-05	32.4007
78	rs17155888	T	A	-0.0135686	0.0191	TRUE	TRUE	0.0092	0.03738	CKD	461920	0.0021694	3.99e-10	Metabolic Syndrome	FALSE	480698	8.91e-05	41.1637
79	rs174528	T	C	-0.0112821	0.0029	FALSE	FALSE	0.01	0.7674	CKD	461920	0.00198029	1.22e-08	Metabolic Syndrome	TRUE	480698	6.04e-05	27.9159
80	rs17617360	A	G	0.0230708	-0.0342	FALSE	FALSE	0.0181	0.05806	CKD	461920	0.00415526	2.82e-08	Metabolic Syndrome	TRUE	480698	6.62e-05	30.5697
81	rs17724992	A	G	0.0142089	-0.0177	FALSE	FALSE	0.0106	0.09335	CKD	461920	0.0024644	8.13e-09	Metabolic Syndrome	TRUE	480698	7.46e-05	34.4587
82	rs17828687	C	A	0.0161876	0.003	FALSE	FALSE	0.0097	0.7589	CKD	461920	0.00219885	1.81e-13	Metabolic Syndrome	TRUE	480698	0.000128624	59.4215
83	rs1886558	A	G	0.0121424	-0.0008	FALSE	FALSE	0.0099	0.9341	CKD	461920	0.00221389	4.14e-08	Metabolic Syndrome	TRUE	480698	7.01e-05	32.3663
84	rs1899689	C	T	-0.011977	-0.0082	FALSE	FALSE	0.0093	0.3808	CKD	461920	0.00218591	4.27e-08	Metabolic Syndrome	TRUE	480698	6.76e-05	31.2156
85	rs1933720	T	C	0.012288	0.0123	FALSE	FALSE	0.01	0.2191	CKD	461920	0.00216476	1.38e-08	Metabolic Syndrome	TRUE	480698	7.25e-05	33.4699
86	rs1936789	G	A	-0.012193	0.0019	FALSE	FALSE	0.0097	0.844	CKD	461920	0.00208386	4.88e-09	Metabolic Syndrome	TRUE	480698	7.43e-05	34.3226
87	rs1945941	G	A	0.0120291	0.0088	FALSE	FALSE	0.0097	0.3631	CKD	461920	0.00218397	3.63e-08	Metabolic Syndrome	TRUE	480698	6.79e-05	31.3576
88	rs2000746	A	G	0.0145712	0.0134	FALSE	FALSE	0.0111	0.2252	CKD	461920	0.00250647	6.12e-09	Metabolic Syndrome	TRUE	480698	7.71e-05	35.6341
89	rs2039980	C	G	0.0132296	0.0146	TRUE	TRUE	0.0099	0.1387	CKD	461920	0.00212795	5.07e-10	Metabolic Syndrome	FALSE	480698	8.7e-05	40.1707
90	rs2074881	C	T	0.0153981	0.0084	FALSE	FALSE	0.0131	0.5218	CKD	461920	0.00275362	2.25e-08	Metabolic Syndrome	TRUE	480698	6.97e-05	32.1823
91	rs2075226	A	G	-0.0128618	-0.0043	FALSE	FALSE	0.0083	0.6021	CKD	461920	0.00230731	2.48e-08	Metabolic Syndrome	TRUE	480698	7.91e-05	36.5446
92	rs2138348	G	T	0.01291	0.0013	FALSE	FALSE	0.0102	0.8956	CKD	461920	0.00235694	4.32e-08	Metabolic Syndrome	TRUE	480698	6.59e-05	30.447
93	rs2144300	C	T	0.0139826	0.0007	FALSE	FALSE	0.0094	0.9372	CKD	461920	0.00199492	2.4e-12	Metabolic Syndrome	TRUE	480698	9.38e-05	43.3389
94	rs2156774	C	A	0.0170194	0.0175	FALSE	FALSE	0.0121	0.1495	CKD	461920	0.00290772	4.82e-09	Metabolic Syndrome	TRUE	480698	7.75e-05	35.794
95	rs2218783	C	A	0.0141619	-0.0065	FALSE	FALSE	0.0106	0.5425	CKD	461920	0.00248359	1.18e-08	Metabolic Syndrome	TRUE	480698	7.29e-05	33.6598
96	rs2237717	T	C	-0.0114853	-0.0029	FALSE	FALSE	0.0089	0.743	CKD	461920	0.00206415	2.63e-08	Metabolic Syndrome	TRUE	480698	6.51e-05	30.0768
97	rs2270346	T	C	0.0131411	0.0034	FALSE	FALSE	0.0102	0.7381	CKD	461920	0.00234808	2.19e-08	Metabolic Syndrome	TRUE	480698	7.03e-05	32.4632
98	rs2287109	T	G	0.0127593	0.0063	FALSE	FALSE	0.0105	0.5477	CKD	461920	0.00225069	1.44e-08	Metabolic Syndrome	TRUE	480698	7.19e-05	33.2061
99	rs231976	G	C	-0.0196443	-0.0062	TRUE	TRUE	0.0097	0.5223	CKD	461920	0.00218986	2.95e-19	Metabolic Syndrome	FALSE	480698	0.000192473	88.9238
100	rs2368177	T	C	-0.0135799	0.0007	FALSE	FALSE	0.01	0.9417	CKD	461920	0.00232684	5.34e-09	Metabolic Syndrome	TRUE	480698	7.83e-05	36.1937
101	rs2395137	G	C	-0.0120163	-0.005	TRUE	TRUE	0.0093	0.5898	CKD	461920	0.00210676	1.17e-08	Metabolic Syndrome	FALSE	480698	7.13e-05	32.9227
102	rs2440374	C	G	-0.014776	-0.0142	TRUE	TRUE	0.0112	0.2071	CKD	461920	0.00262273	1.76e-08	Metabolic Syndrome	FALSE	480698	7.03e-05	32.4903
103	rs2453763	T	A	-0.0121856	0.0009	TRUE	TRUE	0.01	0.9272	CKD	461920	0.00221408	3.72e-08	Metabolic Syndrome	FALSE	480698	6.73e-05	31.0822
104	rs2470536	G	C	0.0117918	-0.0151	TRUE	TRUE	0.0093	0.1033	CKD	461920	0.00214964	4.12e-08	Metabolic Syndrome	FALSE	480698	6.69e-05	30.9221
105	rs2470945	C	A	-0.0120229	0.0129	FALSE	FALSE	0.0093	0.164	CKD	461920	0.0021457	2.1e-08	Metabolic Syndrome	TRUE	480698	6.98e-05	32.246
106	rs2596933	G	A	0.0136259	-0.0079	FALSE	FALSE	0.0105	0.4558	CKD	461920	0.00239397	1.26e-08	Metabolic Syndrome	TRUE	480698	7.27e-05	33.603
107	rs2679059	A	T	0.0155755	0.0041	TRUE	TRUE	0.0094	0.6642	CKD	461920	0.00218004	9.03e-13	Metabolic Syndrome	FALSE	480698	0.00011724	54.1614
108	rs2685230	A	G	-0.0125852	-0.0127	FALSE	FALSE	0.0096	0.1849	CKD	461920	0.00222052	1.45e-08	Metabolic Syndrome	TRUE	480698	7.18e-05	33.1543
109	rs2709367	A	C	0.014904	0.0055	FALSE	FALSE	0.0109	0.6129	CKD	461920	0.00269989	3.39e-08	Metabolic Syndrome	TRUE	480698	6.67e-05	30.7997
110	rs273504	A	G	-0.0122141	-0.014	FALSE	FALSE	0.0093	0.1349	CKD	461920	0.00218013	2.11e-08	Metabolic Syndrome	TRUE	480698	7.39e-05	34.1177
111	rs2781668	C	T	-0.0154167	-0.0148	FALSE	FALSE	0.0122	0.2239	CKD	461920	0.0027993	3.64e-08	Metabolic Syndrome	TRUE	480698	6.71e-05	30.9809
112	rs2820290	A	G	-0.0140386	-0.0084	FALSE	FALSE	0.0098	0.3891	CKD	461920	0.0021281	4.2e-11	Metabolic Syndrome	TRUE	480698	9.79e-05	45.2202
113	rs2836753	T	C	-0.0132533	-0.0026	FALSE	FALSE	0.0094	0.7822	CKD	461920	0.00215164	7.29e-10	Metabolic Syndrome	TRUE	480698	8.32e-05	38.4133
114	rs2838771	G	C	0.0127917	-0.0235	TRUE	TRUE	0.0102	0.02056	CKD	461920	0.00218233	4.59e-09	Metabolic Syndrome	FALSE	480698	7.57e-05	34.9496
115	rs2857597	T	A	-0.0149417	-0.0026	TRUE	TRUE	0.0105	0.804	CKD	461920	0.00250419	2.42e-09	Metabolic Syndrome	FALSE	480698	7.97e-05	36.8185
116	rs288181	C	T	0.0121275	-0.0205	FALSE	FALSE	0.0103	0.04648	CKD	461920	0.00221241	4.22e-08	Metabolic Syndrome	TRUE	480698	6.38e-05	29.4743
117	rs2920926	A	G	-0.0138028	0.0097	FALSE	FALSE	0.0107	0.3644	CKD	461920	0.00235556	4.64e-09	Metabolic Syndrome	TRUE	480698	7.75e-05	35.8148
118	rs2980856	C	G	0.0147296	-0.0281	TRUE	TRUE	0.0096	0.003353	CKD	461920	0.00178643	1.65e-16	Metabolic Syndrome	FALSE	480698	0.000107574	49.6955
119	rs2990997	T	A	-0.0123401	-0.0192	TRUE	TRUE	0.0097	0.04739	CKD	461920	0.00223231	3.24e-08	Metabolic Syndrome	FALSE	480698	6.95e-05	32.1276
120	rs3101336	T	C	-0.0152379	-0.0048	FALSE	FALSE	0.0094	0.6083	CKD	461920	0.00222161	6.94e-12	Metabolic Syndrome	TRUE	480698	0.000106844	49.3583
121	rs323781	A	C	-0.0319295	-0.0298	FALSE	FALSE	0.0278	0.2844	CKD	461920	0.00580665	3.82e-08	Metabolic Syndrome	TRUE	480698	6.66e-05	30.758
122	rs349088	C	A	0.0126056	-0.0008	FALSE	FALSE	0.0092	0.9321	CKD	461920	0.00212953	3.23e-09	Metabolic Syndrome	TRUE	480698	7.93e-05	36.6448
123	rs3736485	A	G	0.0140319	-0.0054	FALSE	FALSE	0.0093	0.559	CKD	461920	0.00214241	5.77e-11	Metabolic Syndrome	TRUE	480698	9.8e-05	45.2586
124	rs3759012	C	T	0.0124696	-0.0114	FALSE	FALSE	0.0104	0.2705	CKD	461920	0.0021092	3.38e-09	Metabolic Syndrome	TRUE	480698	7.61e-05	35.1373
125	rs3773304	C	A	0.0127548	0.0068	FALSE	FALSE	0.0093	0.4644	CKD	461920	0.00231177	3.44e-08	Metabolic Syndrome	TRUE	480698	8e-05	36.9489
126	rs3796432	G	T	0.0121837	-0.0036	FALSE	FALSE	0.0095	0.7013	CKD	461920	0.00219751	2.95e-08	Metabolic Syndrome	TRUE	480698	6.96e-05	32.1689
127	rs3800471	T	G	-0.0263014	-0.0064	FALSE	FALSE	0.0163	0.6943	CKD	461920	0.00377234	3.12e-12	Metabolic Syndrome	TRUE	480698	0.000111571	51.5424
128	rs3814120	G	A	-0.0204442	-0.0221	FALSE	FALSE	0.0169	0.1911	CKD	461920	0.00367385	2.62e-08	Metabolic Syndrome	TRUE	480698	6.95e-05	32.085
129	rs3826408	C	T	-0.0123597	0.0058	FALSE	FALSE	0.0093	0.5351	CKD	461920	0.00212659	6.17e-09	Metabolic Syndrome	TRUE	480698	7.59e-05	35.0721
130	rs3852012	G	A	0.0130572	-0.0105	FALSE	FALSE	0.0099	0.2877	CKD	461920	0.00230956	1.57e-08	Metabolic Syndrome	TRUE	480698	6.98e-05	32.2514
131	rs3861909	A	G	0.0128656	0.0237	FALSE	FALSE	0.0098	0.01538	CKD	461920	0.00224391	9.83e-09	Metabolic Syndrome	TRUE	480698	7.2e-05	33.2816
132	rs3864820	T	A	-0.0132286	-0.0033	TRUE	TRUE	0.0099	0.7358	CKD	461920	0.00228961	7.57e-09	Metabolic Syndrome	FALSE	480698	7.74e-05	35.7487
133	rs4074448	G	A	0.0117519	-0.0148	FALSE	FALSE	0.0093	0.1119	CKD	461920	0.00210523	2.37e-08	Metabolic Syndrome	TRUE	480698	6.79e-05	31.3501
134	rs442177	G	T	-0.0111202	-0.0151	FALSE	FALSE	0.0093	0.1051	CKD	461920	0.00202339	3.89e-08	Metabolic Syndrome	TRUE	480698	6.03e-05	27.8573
135	rs4467770	G	A	-0.0135662	-0.0203	FALSE	FALSE	0.011	0.06351	CKD	461920	0.00238875	1.35e-08	Metabolic Syndrome	TRUE	480698	7.28e-05	33.6214
136	rs4478775	G	A	-0.020169	-0.0106	FALSE	FALSE	0.0111	0.3408	CKD	461920	0.00270949	9.78e-14	Metabolic Syndrome	TRUE	480698	0.0001291	59.6415
137	rs4514364	C	T	0.0169507	-0.0051	FALSE	FALSE	0.01	0.6104	CKD	461920	0.00231096	2.22e-13	Metabolic Syndrome	TRUE	480698	0.000125266	57.8698
138	rs4623326	C	T	0.024796	0.0002	FALSE	FALSE	0.0162	0.9903	CKD	461920	0.00454677	4.94e-08	Metabolic Syndrome	TRUE	480698	6.46e-05	29.8607
139	rs4635724	C	T	-0.0118496	-0.0096	FALSE	FALSE	0.0092	0.2925	CKD	461920	0.00214294	3.21e-08	Metabolic Syndrome	TRUE	480698	6.99e-05	32.2749
140	rs4677884	C	G	0.0119193	-0.0131	TRUE	TRUE	0.0096	0.1748	CKD	461920	0.00211667	1.79e-08	Metabolic Syndrome	FALSE	480698	6.96e-05	32.1425
141	rs4680338	C	G	0.0192618	-0.0154	TRUE	TRUE	0.0084	0.06695	CKD	461920	0.00219572	1.75e-18	Metabolic Syndrome	FALSE	480698	0.000179303	82.8382
142	rs4717631	A	G	0.0122248	-0.001	FALSE	FALSE	0.0096	0.9148	CKD	461920	0.00223087	4.26e-08	Metabolic Syndrome	TRUE	480698	6.69e-05	30.8932
143	rs4746855	G	A	0.0125551	0.0098	FALSE	FALSE	0.0098	0.3178	CKD	461920	0.00210168	2.32e-09	Metabolic Syndrome	TRUE	480698	7.61e-05	35.1645
144	rs4784745	A	G	-0.0190949	-0.0136	FALSE	FALSE	0.0103	0.1877	CKD	461920	0.00202436	4e-21	Metabolic Syndrome	TRUE	480698	0.000160991	74.3764
145	rs4790292	C	A	0.0195983	0.0021	FALSE	FALSE	0.0132	0.8735	CKD	461920	0.00310216	2.66e-10	Metabolic Syndrome	TRUE	480698	9.48e-05	43.7774
146	rs4800451	C	T	-0.0140308	0.0076	FALSE	FALSE	0.0106	0.4742	CKD	461920	0.00239495	4.67e-09	Metabolic Syndrome	TRUE	480698	7.87e-05	36.3725
147	rs4805755	C	T	0.020269	0.0214	FALSE	FALSE	0.0132	0.1045	CKD	461920	0.00281806	6.36e-13	Metabolic Syndrome	TRUE	480698	0.000111562	51.5382
148	rs4810479	C	T	0.0130142	-0.0108	FALSE	FALSE	0.0105	0.3023	CKD	461920	0.00210379	6.17e-10	Metabolic Syndrome	TRUE	480698	6.95e-05	32.1049
149	rs4890439	G	A	0.0120766	0.0294	FALSE	FALSE	0.0094	0.001854	CKD	461920	0.00220935	4.6e-08	Metabolic Syndrome	TRUE	480698	6.83e-05	31.5726
150	rs4908672	C	T	-0.0119804	-0.0069	FALSE	FALSE	0.0099	0.4884	CKD	461920	0.00219226	4.63e-08	Metabolic Syndrome	TRUE	480698	6.67e-05	30.8341
151	rs4926833	G	A	0.0136037	-0.0053	FALSE	FALSE	0.01	0.5954	CKD	461920	0.00225965	1.74e-09	Metabolic Syndrome	TRUE	480698	8.35e-05	38.5807
152	rs4981693	G	A	-0.0147138	0.0078	FALSE	FALSE	0.0109	0.4707	CKD	461920	0.00251366	4.81e-09	Metabolic Syndrome	TRUE	480698	7.87e-05	36.3349
153	rs499790	C	T	-0.0261233	0.0075	FALSE	FALSE	0.0149	0.6145	CKD	461920	0.00302008	5.16e-18	Metabolic Syndrome	TRUE	480698	0.000137138	63.3554
154	rs5021426	C	T	-0.0126666	-0.0272	FALSE	FALSE	0.0101	0.007298	CKD	461920	0.002283	2.89e-08	Metabolic Syndrome	TRUE	480698	6.7e-05	30.9629
155	rs588660	G	A	-0.0134307	-0.0121	FALSE	FALSE	0.0092	0.189	CKD	461920	0.00217871	7.07e-10	Metabolic Syndrome	TRUE	480698	8.79e-05	40.5842
156	rs6088520	C	T	-0.0112643	-0.027	FALSE	FALSE	0.0092	0.00332	CKD	461920	0.0020493	3.87e-08	Metabolic Syndrome	TRUE	480698	6.33e-05	29.2561
157	rs6103249	T	C	0.0164944	-0.0028	FALSE	FALSE	0.0144	0.846	CKD	461920	0.00294099	2.04e-08	Metabolic Syndrome	TRUE	480698	7.05e-05	32.5884
158	rs6115015	G	A	-0.0130126	-0.0036	FALSE	FALSE	0.0102	0.7268	CKD	461920	0.0022402	6.3e-09	Metabolic Syndrome	TRUE	480698	7.52e-05	34.7477
159	rs642803	C	T	0.0130772	0.0267	FALSE	FALSE	0.0092	0.003801	CKD	461920	0.00210279	5e-10	Metabolic Syndrome	TRUE	480698	8.49e-05	39.2116
160	rs646123	G	A	-0.0130693	0.0108	FALSE	FALSE	0.0101	0.2872	CKD	461920	0.00237298	3.64e-08	Metabolic Syndrome	TRUE	480698	6.66e-05	30.7673
161	rs649458	T	A	0.0178347	-0.0394	TRUE	TRUE	0.0139	0.004614	CKD	461920	0.00306091	5.66e-09	Metabolic Syndrome	FALSE	480698	7.53e-05	34.7825
162	rs6545700	A	G	-0.0117702	-0.0079	FALSE	FALSE	0.0097	0.4151	CKD	461920	0.00215301	4.58e-08	Metabolic Syndrome	TRUE	480698	6.72e-05	31.0631
163	rs6602997	C	T	-0.0134789	-0.0108	FALSE	FALSE	0.01	0.2798	CKD	461920	0.00236625	1.22e-08	Metabolic Syndrome	TRUE	480698	7.2e-05	33.2663
164	rs6711016	C	A	0.0164167	0.0196	FALSE	FALSE	0.0112	0.08012	CKD	461920	0.0021211	9.96e-15	Metabolic Syndrome	TRUE	480698	9.76e-05	45.1031
165	rs6785245	T	C	-0.0118086	-0.0128	FALSE	FALSE	0.0093	0.1703	CKD	461920	0.00215896	4.51e-08	Metabolic Syndrome	TRUE	480698	6.75e-05	31.1994
166	rs6868198	G	A	0.012838	-0.0016	FALSE	FALSE	0.0098	0.8672	CKD	461920	0.00229108	2.1e-08	Metabolic Syndrome	TRUE	480698	8.09e-05	37.3727
167	rs6912129	A	G	0.0157144	0.0036	FALSE	FALSE	0.0125	0.7722	CKD	461920	0.00271759	7.36e-09	Metabolic Syndrome	TRUE	480698	7.38e-05	34.0971
168	rs6944634	C	G	-0.0153853	-0.0021	TRUE	TRUE	0.0133	0.8751	CKD	461920	0.00276799	2.72e-08	Metabolic Syndrome	FALSE	480698	7.28e-05	33.6382
169	rs707896	G	A	0.0183017	-0.0081	FALSE	FALSE	0.0121	0.5034	CKD	461920	0.00291728	3.53e-10	Metabolic Syndrome	TRUE	480698	8.87e-05	40.9709
170	rs715724	A	G	0.013292	0.0055	FALSE	FALSE	0.0095	0.5651	CKD	461920	0.00220643	1.7e-09	Metabolic Syndrome	TRUE	480698	8.02e-05	37.0329
171	rs7162320	C	G	-0.0120261	0.0068	TRUE	TRUE	0.0091	0.4542	CKD	461920	0.00211009	1.2e-08	Metabolic Syndrome	FALSE	480698	7.23e-05	33.4043
172	rs7187476	T	C	0.015058	-0.0078	FALSE	FALSE	0.0127	0.5427	CKD	461920	0.00269004	2.17e-08	Metabolic Syndrome	TRUE	480698	6.25e-05	28.8633
173	rs7206010	A	G	-0.0155747	-0.0011	FALSE	FALSE	0.0099	0.9107	CKD	461920	0.00221065	1.85e-12	Metabolic Syndrome	TRUE	480698	0.000116101	53.6354
174	rs7206608	C	G	-0.0129809	-0.0036	TRUE	TRUE	0.0097	0.7155	CKD	461920	0.00228099	1.26e-08	Metabolic Syndrome	FALSE	480698	7.25e-05	33.4833
175	rs7240405	A	G	0.0172018	-0.0079	FALSE	FALSE	0.0121	0.5154	CKD	461920	0.0025612	1.86e-11	Metabolic Syndrome	TRUE	480698	8.04e-05	37.1191
176	rs7321285	A	C	0.0183971	-0.0068	FALSE	FALSE	0.0114	0.5515	CKD	461920	0.00268788	7.68e-12	Metabolic Syndrome	TRUE	480698	0.00010495	48.4832
177	rs732215	A	C	0.0131548	0.0086	FALSE	FALSE	0.0096	0.3732	CKD	461920	0.00216393	1.21e-09	Metabolic Syndrome	TRUE	480698	8.41e-05	38.8559
178	rs7488867	C	T	0.0151581	0.0201	FALSE	FALSE	0.0105	0.05655	CKD	461920	0.00251081	1.57e-09	Metabolic Syndrome	TRUE	480698	9.29e-05	42.9193
179	rs7519259	G	A	-0.0119336	0.0074	FALSE	FALSE	0.0092	0.4201	CKD	461920	0.00214335	2.58e-08	Metabolic Syndrome	TRUE	480698	7.1e-05	32.7764
180	rs7537581	C	A	-0.0116571	0.0003	FALSE	FALSE	0.0098	0.9762	CKD	461920	0.00213187	4.55e-08	Metabolic Syndrome	TRUE	480698	6.78e-05	31.3154
181	rs7545034	T	C	0.0137786	-0.0001	FALSE	FALSE	0.0098	0.9897	CKD	461920	0.00214698	1.38e-10	Metabolic Syndrome	TRUE	480698	9.46e-05	43.6955
182	rs7546735	T	C	-0.0131609	-0.0033	FALSE	FALSE	0.0104	0.7504	CKD	461920	0.00237385	2.95e-08	Metabolic Syndrome	TRUE	480698	6.75e-05	31.2003
183	rs7550711	C	T	-0.0492311	0.0053	FALSE	FALSE	0.026	0.8398	CKD	461920	0.00627705	4.4e-15	Metabolic Syndrome	TRUE	480698	0.000140244	64.7905
184	rs7570971	C	A	0.0114554	-0.0066	FALSE	FALSE	0.012	0.5849	CKD	461920	0.00209615	4.63e-08	Metabolic Syndrome	TRUE	480698	6.56e-05	30.2979
185	rs762855	A	G	0.0114913	-0.0138	FALSE	FALSE	0.0093	0.1363	CKD	461920	0.00209968	4.43e-08	Metabolic Syndrome	TRUE	480698	6.57e-05	30.3441
186	rs7629936	G	A	-0.0138328	-0.0149	FALSE	FALSE	0.0111	0.1802	CKD	461920	0.00244094	1.45e-08	Metabolic Syndrome	TRUE	480698	6.95e-05	32.1138
187	rs7638388	C	T	-0.02371	-0.0409	FALSE	FALSE	0.0163	0.01196	CKD	461920	0.00366756	1.01e-10	Metabolic Syndrome	TRUE	480698	9.07e-05	41.8853
188	rs7640233	T	C	0.0120442	0.013	FALSE	FALSE	0.0092	0.1564	CKD	461920	0.00215663	2.34e-08	Metabolic Syndrome	TRUE	480698	7.14e-05	32.9633
189	rs7647305	T	C	-0.0148453	0.0252	FALSE	FALSE	0.0111	0.02395	CKD	461920	0.00263253	1.71e-08	Metabolic Syndrome	TRUE	480698	7.41e-05	34.2158
190	rs7668263	T	C	-0.0118439	-0.0277	FALSE	FALSE	0.0099	0.005037	CKD	461920	0.00216065	4.21e-08	Metabolic Syndrome	TRUE	480698	6.62e-05	30.5873
191	rs7714428	A	C	0.0125549	0.024	FALSE	FALSE	0.0096	0.01262	CKD	461920	0.00226055	2.79e-08	Metabolic Syndrome	TRUE	480698	7.02e-05	32.4423
192	rs7736223	C	T	0.0121409	0.0031	FALSE	FALSE	0.0091	0.7338	CKD	461920	0.00217415	2.35e-08	Metabolic Syndrome	TRUE	480698	7.15e-05	33.0274
193	rs7767254	T	G	0.0186517	0.0033	FALSE	FALSE	0.0138	0.8099	CKD	461920	0.00312221	2.32e-09	Metabolic Syndrome	TRUE	480698	8.03e-05	37.1103
194	rs7816670	C	G	0.0132773	0.0026	TRUE	TRUE	0.0092	0.7759	CKD	461920	0.00212933	4.51e-10	Metabolic Syndrome	FALSE	480698	8.4e-05	38.8063
195	rs7837333	T	C	-0.013824	0.0013	FALSE	FALSE	0.0108	0.9006	CKD	461920	0.00242034	1.12e-08	Metabolic Syndrome	TRUE	480698	7.27e-05	33.5823
196	rs796050	A	G	-0.022085	0.015	FALSE	FALSE	0.0159	0.346	CKD	461920	0.0036559	1.53e-09	Metabolic Syndrome	TRUE	480698	8.18e-05	37.8078
197	rs7962636	T	C	0.0125712	0.0027	FALSE	FALSE	0.0099	0.788	CKD	461920	0.00221169	1.32e-08	Metabolic Syndrome	TRUE	480698	7.24e-05	33.4269
198	rs8049014	G	A	-0.016835	-0.0015	FALSE	FALSE	0.0105	0.8866	CKD	461920	0.00263521	1.68e-10	Metabolic Syndrome	TRUE	480698	9.33e-05	43.0992
199	rs8079078	C	A	0.016866	0.0142	FALSE	FALSE	0.0105	0.1782	CKD	461920	0.00230462	2.51e-13	Metabolic Syndrome	TRUE	480698	0.000124419	57.4786
200	rs811869	G	A	0.0118496	0.0052	FALSE	FALSE	0.0093	0.5804	CKD	461920	0.00216421	4.37e-08	Metabolic Syndrome	TRUE	480698	6.69e-05	30.909
201	rs8192675	T	C	-0.0128761	-0.0007	FALSE	FALSE	0.0101	0.9442	CKD	461920	0.00235056	4.3e-08	Metabolic Syndrome	TRUE	480698	6.82e-05	31.4916
202	rs917154	A	G	0.0161179	0.0069	FALSE	FALSE	0.0134	0.6062	CKD	461920	0.00282237	1.12e-08	Metabolic Syndrome	TRUE	480698	7.26e-05	33.5475
203	rs929641	A	G	0.0129277	0.0099	FALSE	FALSE	0.0092	0.2839	CKD	461920	0.00210372	7.99e-10	Metabolic Syndrome	TRUE	480698	8.18e-05	37.7667
204	rs9301882	C	G	0.013071	0.0082	TRUE	TRUE	0.0102	0.4205	CKD	461920	0.00230029	1.33e-08	Metabolic Syndrome	FALSE	480698	7.16e-05	33.0984
205	rs9304665	T	A	-0.0164662	-0.0246	TRUE	TRUE	0.0114	0.03091	CKD	461920	0.00247393	2.82e-11	Metabolic Syndrome	FALSE	480698	9.88e-05	45.6361
206	rs9319962	G	T	0.0214712	-0.0048	FALSE	FALSE	0.0145	0.7383	CKD	461920	0.00391479	4.14e-08	Metabolic Syndrome	TRUE	480698	7.74e-05	35.7354
207	rs932959	G	C	0.0119374	0.0049	TRUE	TRUE	0.0093	0.5964	CKD	461920	0.00207905	9.37e-09	Metabolic Syndrome	FALSE	480698	7e-05	32.3306
208	rs940338	A	C	0.0174399	0.0202	FALSE	FALSE	0.0138	0.1414	CKD	461920	0.00300946	6.83e-09	Metabolic Syndrome	TRUE	480698	7.55e-05	34.8635
209	rs9563569	G	A	0.0177768	-0.0119	FALSE	FALSE	0.0117	0.3076	CKD	461920	0.00317202	2.09e-08	Metabolic Syndrome	TRUE	480698	8.06e-05	37.2462
210	rs9636391	A	G	0.0161618	0.0279	FALSE	FALSE	0.0122	0.0223	CKD	461920	0.0028392	1.25e-08	Metabolic Syndrome	TRUE	480698	7.2e-05	33.2505
211	rs9640171	G	A	0.0134962	-0.002	FALSE	FALSE	0.0105	0.8498	CKD	461920	0.0023175	5.76e-09	Metabolic Syndrome	TRUE	480698	7.44e-05	34.3851
212	rs9694122	G	C	0.0120004	0.009	TRUE	TRUE	0.0091	0.3244	CKD	461920	0.00211361	1.37e-08	Metabolic Syndrome	FALSE	480698	7.19e-05	33.2046
213	rs976346	A	G	-0.0124505	0.0069	FALSE	FALSE	0.0096	0.4721	CKD	461920	0.00213805	5.77e-09	Metabolic Syndrome	TRUE	480698	7.53e-05	34.7823
214	rs9845457	G	A	-0.0142353	-0.0043	FALSE	FALSE	0.0094	0.649	CKD	461920	0.00212301	2.01e-11	Metabolic Syndrome	TRUE	480698	9.67e-05	44.689
215	rs9876664	G	T	0.0132894	0.011	FALSE	FALSE	0.0093	0.2382	CKD	461920	0.00219583	1.43e-09	Metabolic Syndrome	TRUE	480698	8.51e-05	39.3071
216	rs9893621	G	C	0.0119908	0.0024	TRUE	TRUE	0.0098	0.8106	CKD	461920	0.00210972	1.32e-08	Metabolic Syndrome	FALSE	480698	7.19e-05	33.2046
217	rs9904602	T	A	-0.01244	-0.0332	TRUE	TRUE	0.0097	0.0006626	CKD	461920	0.00213236	5.42e-09	Metabolic Syndrome	FALSE	480698	7.7e-05	35.5904
218	rs998584	C	A	-0.0133734	-0.016	FALSE	FALSE	0.0097	0.09784	CKD	461920	0.00206792	9.99e-11	Metabolic Syndrome	TRUE	480698	8.94e-05	41.3073
219	rs9987289	A	G	0.0223193	0.0151	FALSE	FALSE	0.0166	0.3617	CKD	461920	0.00371288	1.84e-09	Metabolic Syndrome	TRUE	480698	6.87e-05	31.7544

## Sheet: Table S4
Table S4. Detailed information of instrumental variables used in causality estimate between WC and Rapid3
	SNP	effect_allele.exposure	other_allele.exposure	beta.exposure	beta.outcome	palindromic	ambiguous	se.outcome	pval.outcome	outcome	pval.exposure	se.exposure	samplesize.exposure	exposure	mr_keep	samplesize.outcome	R2	F
1	rs1013402	G	A	0.0250906	0.00310481	FALSE	FALSE	0.0099	0.7565	Rapid3	3.9e-39	0.00191723	462166	Waist circumference || id:ukb-b-9405	TRUE	141964	0.000273257	126.324
2	rs10150482	A	G	0.0219574	0.0204887	FALSE	FALSE	0.011	0.06207	Rapid3	4.5e-24	0.00216957	462166	Waist circumference || id:ukb-b-9405	TRUE	141964	0.000165655	76.5725
3	rs10184230	T	C	-0.0121164	0.0193123	FALSE	FALSE	0.0104	0.06315	Rapid3	8.9e-11	0.00186862	462166	Waist circumference || id:ukb-b-9405	TRUE	141964	6.7e-05	30.9674
4	rs10185199	A	G	-0.0114529	-0.00843548	FALSE	FALSE	0.0111	0.4526	Rapid3	2e-08	0.0020405	462166	Waist circumference || id:ukb-b-9405	TRUE	141964	5.3e-05	24.4811
5	rs1019240	T	A	0.0124023	0.00160128	TRUE	TRUE	0.0103	0.8735	Rapid3	3.7e-11	0.00187454	462166	Waist circumference || id:ukb-b-9405	FALSE	141964	7.06e-05	32.633
6	rs10236214	T	C	0.013799	-0.00040008	FALSE	FALSE	0.0097	0.9661	Rapid3	1.9e-13	0.00187561	462166	Waist circumference || id:ukb-b-9405	TRUE	141964	8.75e-05	40.4573
7	rs10248298	A	C	0.0132553	0.0106432	FALSE	FALSE	0.0095	0.2629	Rapid3	8.8e-13	0.00185427	462166	Waist circumference || id:ukb-b-9405	TRUE	141964	8.15e-05	37.6903
8	rs1025065	G	T	-0.010284	-0.0251803	FALSE	FALSE	0.0094	0.007607	Rapid3	3.6e-08	0.00186623	462166	Waist circumference || id:ukb-b-9405	TRUE	141964	4.88e-05	22.5491
9	rs10257197	G	A	-0.0154813	-0.00179838	FALSE	FALSE	0.0146	0.9037	Rapid3	3e-10	0.00245771	462166	Waist circumference || id:ukb-b-9405	TRUE	141964	6.39e-05	29.5247
10	rs10269774	A	G	0.0119597	-0.0166376	FALSE	FALSE	0.0096	0.08456	Rapid3	3.6e-10	0.00190774	462166	Waist circumference || id:ukb-b-9405	TRUE	141964	6.29e-05	29.0727
11	rs1037702	A	G	-0.0101871	0.00747202	FALSE	FALSE	0.0102	0.4594	Rapid3	3.6e-08	0.00184913	462166	Waist circumference || id:ukb-b-9405	TRUE	141964	4.88e-05	22.5596
12	rs10406327	G	C	0.0103615	-0.00677698	TRUE	TRUE	0.0091	0.4556	Rapid3	8e-09	0.00179628	462166	Waist circumference || id:ukb-b-9405	FALSE	141964	5.36e-05	24.7656
13	rs10423928	A	T	-0.0265551	-0.00310481	TRUE	TRUE	0.0114	0.7844	Rapid3	6.8e-32	0.00225944	462166	Waist circumference || id:ukb-b-9405	FALSE	141964	0.000220832	102.083
14	rs10471636	A	G	-0.010111	-0.00793137	FALSE	FALSE	0.01	0.4322	Rapid3	3e-08	0.00182385	462166	Waist circumference || id:ukb-b-9405	TRUE	141964	5.11e-05	23.6178
15	rs10490869	T	A	0.0163389	0.00220242	TRUE	TRUE	0.0112	0.8415	Rapid3	1.2e-13	0.00220375	462166	Waist circumference || id:ukb-b-9405	FALSE	141964	8.84e-05	40.882
16	rs10499014	G	C	-0.0132827	0	TRUE	TRUE	0.0112	0.9966	Rapid3	5.9e-11	0.00202893	462166	Waist circumference || id:ukb-b-9405	FALSE	141964	6.93e-05	32.041
17	rs10505836	C	A	0.0152705	0.00591747	FALSE	FALSE	0.0136	0.666	Rapid3	4.1e-09	0.00259774	462166	Waist circumference || id:ukb-b-9405	TRUE	141964	5.61e-05	25.9492
18	rs1051613	A	G	-0.00995199	0.000299955	FALSE	FALSE	0.0093	0.9777	Rapid3	3.1e-08	0.00179742	462166	Waist circumference || id:ukb-b-9405	TRUE	141964	4.91e-05	22.7065
19	rs1056441	C	T	0.0127063	0.0184695	FALSE	FALSE	0.0098	0.0596	Rapid3	3.1e-11	0.00191349	462166	Waist circumference || id:ukb-b-9405	TRUE	141964	7.08e-05	32.7182
20	rs10732335	C	A	-0.0147414	0.00531409	FALSE	FALSE	0.0103	0.6095	Rapid3	3.1e-16	0.00180443	462166	Waist circumference || id:ukb-b-9405	TRUE	141964	0.00010724	49.5677
21	rs10757898	A	G	-0.00996701	0.00429078	FALSE	FALSE	0.0099	0.6606	Rapid3	4e-08	0.00181479	462166	Waist circumference || id:ukb-b-9405	TRUE	141964	4.96e-05	22.92
22	rs1078455	C	T	0.0111735	-0.00647897	FALSE	FALSE	0.0107	0.5437	Rapid3	9.7e-09	0.00194801	462166	Waist circumference || id:ukb-b-9405	TRUE	141964	5.34e-05	24.6634
23	rs10787738	T	C	0.0153066	0.0148886	FALSE	FALSE	0.0114	0.1942	Rapid3	2.1e-13	0.00208556	462166	Waist circumference || id:ukb-b-9405	TRUE	141964	8.89e-05	41.0972
24	rs10795418	G	A	0.0127004	0.016231	FALSE	FALSE	0.01	0.1041	Rapid3	2.4e-11	0.00190172	462166	Waist circumference || id:ukb-b-9405	TRUE	141964	7.19e-05	33.229
25	rs10803762	A	G	0.0119451	0.0257652	FALSE	FALSE	0.0098	0.008595	Rapid3	4.4e-10	0.00191493	462166	Waist circumference || id:ukb-b-9405	TRUE	141964	6.24e-05	28.8273
26	rs10824211	T	C	0.0150646	-0.00060018	FALSE	FALSE	0.0142	0.9649	Rapid3	6.3e-09	0.00259306	462166	Waist circumference || id:ukb-b-9405	TRUE	141964	5.45e-05	25.1847
27	rs10827380	T	C	0.0116104	0.0124225	FALSE	FALSE	0.0097	0.1993	Rapid3	1.8e-09	0.0019302	462166	Waist circumference || id:ukb-b-9405	TRUE	141964	5.81e-05	26.8554
28	rs10835676	G	C	0.0123512	-0.0120274	TRUE	TRUE	0.011	0.2793	Rapid3	4e-09	0.00209843	462166	Waist circumference || id:ukb-b-9405	FALSE	141964	5.57e-05	25.7533
29	rs10887578	C	G	0.0106684	0.0264472	TRUE	TRUE	0.01	0.008222	Rapid3	3.1e-09	0.00179976	462166	Waist circumference || id:ukb-b-9405	FALSE	141964	5.69e-05	26.3014
30	rs10938398	A	G	0.0222115	-0.0161294	FALSE	FALSE	0.0094	0.08544	Rapid3	1e-34	0.00180756	462166	Waist circumference || id:ukb-b-9405	TRUE	141964	0.000242322	112.02
31	rs10947793	G	A	-0.0127212	-0.00747202	FALSE	FALSE	0.0104	0.4728	Rapid3	8.1e-12	0.0018605	462166	Waist circumference || id:ukb-b-9405	TRUE	141964	7.56e-05	34.9395
32	rs10957087	A	T	0.0139437	0.0195085	TRUE	TRUE	0.0134	0.1459	Rapid3	1.2e-08	0.00244363	462166	Waist circumference || id:ukb-b-9405	FALSE	141964	5.22e-05	24.1107
33	rs10992854	C	T	-0.0112545	-0.00508704	FALSE	FALSE	0.0105	0.6298	Rapid3	5.4e-09	0.00192897	462166	Waist circumference || id:ukb-b-9405	TRUE	141964	5.49e-05	25.3942
34	rs11012732	G	A	0.0193536	0.00501254	FALSE	FALSE	0.0098	0.6111	Rapid3	2.4e-24	0.00190117	462166	Waist circumference || id:ukb-b-9405	TRUE	141964	0.000166056	76.7577
35	rs11058233	G	A	0.0159705	-0.0179381	FALSE	FALSE	0.0105	0.08829	Rapid3	1.2e-14	0.00206852	462166	Waist circumference || id:ukb-b-9405	TRUE	141964	9.55e-05	44.1376
36	rs1108548	G	A	0.0121715	-0.00319489	FALSE	FALSE	0.011	0.7727	Rapid3	1.2e-09	0.00200003	462166	Waist circumference || id:ukb-b-9405	TRUE	141964	5.94e-05	27.4407
37	rs11099020	T	C	-0.0112449	-0.00180162	FALSE	FALSE	0.0095	0.8459	Rapid3	1.7e-09	0.00186604	462166	Waist circumference || id:ukb-b-9405	TRUE	141964	5.82e-05	26.912
38	rs1111817	G	C	-0.0105597	-0.00637961	TRUE	TRUE	0.0103	0.5347	Rapid3	2e-08	0.00188105	462166	Waist circumference || id:ukb-b-9405	FALSE	141964	5.17e-05	23.8915
39	rs111258054	T	C	0.0159528	-0.0176549	FALSE	FALSE	0.0129	0.1718	Rapid3	9.5e-12	0.00234105	462166	Waist circumference || id:ukb-b-9405	TRUE	141964	7.63e-05	35.2718
40	rs11150745	G	A	-0.0160848	-0.00319489	FALSE	FALSE	0.0108	0.77	Rapid3	6.8e-17	0.00192604	462166	Waist circumference || id:ukb-b-9405	TRUE	141964	0.000112166	51.8447
41	rs11160600	G	A	0.0180478	-0.0194104	FALSE	FALSE	0.0173	0.264	Rapid3	7.1e-09	0.00311766	462166	Waist circumference || id:ukb-b-9405	TRUE	141964	5.46e-05	25.2372
42	rs11162968	C	T	0.0122283	-0.013607	FALSE	FALSE	0.0108	0.2073	Rapid3	2.1e-10	0.00192412	462166	Waist circumference || id:ukb-b-9405	TRUE	141964	6.47e-05	29.8861
43	rs11165493	A	G	0.0107576	0.0151841	FALSE	FALSE	0.0106	0.1504	Rapid3	1.3e-08	0.00189335	462166	Waist circumference || id:ukb-b-9405	TRUE	141964	5.22e-05	24.1082
44	rs1117619	G	C	-0.0120513	-0.00588266	TRUE	TRUE	0.0103	0.5664	Rapid3	5e-09	0.00206049	462166	Waist circumference || id:ukb-b-9405	FALSE	141964	5.45e-05	25.1788
45	rs11196657	C	T	0.0124451	-0.0102473	FALSE	FALSE	0.0106	0.3406	Rapid3	3.4e-09	0.00210599	462166	Waist circumference || id:ukb-b-9405	TRUE	141964	5.6e-05	25.8678
46	rs11215381	C	T	0.0111759	0.018164	FALSE	FALSE	0.009	0.04482	Rapid3	4.6e-10	0.00179363	462166	Waist circumference || id:ukb-b-9405	TRUE	141964	6.23e-05	28.7869
47	rs11218510	A	G	-0.0115323	-0.000500125	FALSE	FALSE	0.0094	0.9557	Rapid3	2.9e-10	0.00182872	462166	Waist circumference || id:ukb-b-9405	TRUE	141964	6.39e-05	29.5171
48	rs11223204	G	A	0.0122154	0.0103534	FALSE	FALSE	0.0099	0.2974	Rapid3	1.5e-11	0.00180899	462166	Waist circumference || id:ukb-b-9405	TRUE	141964	7.33e-05	33.8867
49	rs113132247	A	G	0.0153033	0.00965326	FALSE	FALSE	0.0125	0.4395	Rapid3	8.4e-10	0.00249349	462166	Waist circumference || id:ukb-b-9405	TRUE	141964	6.07e-05	28.0582
50	rs113866544	C	T	0.0303242	-0.024595	FALSE	FALSE	0.0174	0.1596	Rapid3	1.4e-17	0.003552	462166	Waist circumference || id:ukb-b-9405	TRUE	141964	0.000117067	54.1106
51	rs114964326	A	G	-0.0301131	0.0181346	FALSE	FALSE	0.0359	0.6146	Rapid3	2.1e-08	0.00537007	462166	Waist circumference || id:ukb-b-9405	TRUE	141964	5.1e-05	23.5616
52	rs115056380	A	G	-0.0236683	0.0237165	FALSE	FALSE	0.0239	0.321	Rapid3	1.3e-08	0.00416636	462166	Waist circumference || id:ukb-b-9405	TRUE	141964	5.15e-05	23.8188
53	rs11603984	T	G	-0.0169839	0.00747202	FALSE	FALSE	0.0137	0.5876	Rapid3	8.9e-11	0.00261937	462166	Waist circumference || id:ukb-b-9405	TRUE	141964	6.74e-05	31.1623
54	rs11614326	A	G	-0.0102606	0.00677698	FALSE	FALSE	0.0101	0.4992	Rapid3	1.6e-08	0.0018167	462166	Waist circumference || id:ukb-b-9405	TRUE	141964	5.22e-05	24.132
55	rs11636611	T	C	0.0107144	-0.00491204	FALSE	FALSE	0.0091	0.5877	Rapid3	2.3e-09	0.00179296	462166	Waist circumference || id:ukb-b-9405	TRUE	141964	5.74e-05	26.5285
56	rs11639596	C	A	-0.011872	-0.0009995	FALSE	FALSE	0.0116	0.9322	Rapid3	1.1e-08	0.00207809	462166	Waist circumference || id:ukb-b-9405	TRUE	141964	5.3e-05	24.4805
57	rs11653367	G	A	-0.0151666	0.0132879	FALSE	FALSE	0.0123	0.2816	Rapid3	2.5e-15	0.00191685	462166	Waist circumference || id:ukb-b-9405	TRUE	141964	0.000101423	46.8789
58	rs11666480	G	C	0.0132885	0.00551518	TRUE	TRUE	0.0074	0.4563	Rapid3	1.9e-13	0.00180641	462166	Waist circumference || id:ukb-b-9405	FALSE	141964	8.78e-05	40.5942
59	rs11675464	G	A	0.0112729	0.00461061	FALSE	FALSE	0.0093	0.624	Rapid3	3.7e-10	0.00179869	462166	Waist circumference || id:ukb-b-9405	TRUE	141964	6.25e-05	28.9011
60	rs11704728	T	C	0.0133307	-0.000300045	FALSE	FALSE	0.0114	0.9796	Rapid3	3.9e-09	0.00226433	462166	Waist circumference || id:ukb-b-9405	TRUE	141964	5.61e-05	25.9208
61	rs11757278	C	T	-0.012784	-0.00439035	FALSE	FALSE	0.0097	0.6533	Rapid3	4.9e-11	0.00194427	462166	Waist circumference || id:ukb-b-9405	TRUE	141964	6.91e-05	31.9551
62	rs11767811	A	G	-0.0150345	0.005286	FALSE	FALSE	0.0115	0.6446	Rapid3	8.9e-11	0.00231875	462166	Waist circumference || id:ukb-b-9405	TRUE	141964	6.71e-05	31.0234
63	rs11773362	T	C	-0.0104772	-0.00783058	FALSE	FALSE	0.0096	0.4199	Rapid3	3.2e-08	0.0018937	462166	Waist circumference || id:ukb-b-9405	TRUE	141964	4.9e-05	22.6425
64	rs11778934	G	C	-0.0122168	0.0010005	TRUE	TRUE	0.0098	0.9192	Rapid3	1.1e-11	0.00179945	462166	Waist circumference || id:ukb-b-9405	FALSE	141964	7.42e-05	34.3121
65	rs11787216	T	C	0.011505	0.00478852	FALSE	FALSE	0.0105	0.6492	Rapid3	1.2e-09	0.0018915	462166	Waist circumference || id:ukb-b-9405	TRUE	141964	6.16e-05	28.4923
66	rs1182199	A	C	-0.0135196	-0.011769	FALSE	FALSE	0.0098	0.2329	Rapid3	3.6e-12	0.00194469	462166	Waist circumference || id:ukb-b-9405	TRUE	141964	7.74e-05	35.776
67	rs11824092	C	T	0.012491	-0.0137056	FALSE	FALSE	0.0101	0.178	Rapid3	2.4e-11	0.00187069	462166	Waist circumference || id:ukb-b-9405	TRUE	141964	7.23e-05	33.3992
68	rs1183668	G	C	-0.0120589	-0.00826574	TRUE	TRUE	0.0104	0.4223	Rapid3	9.3e-11	0.00186172	462166	Waist circumference || id:ukb-b-9405	FALSE	141964	6.78e-05	31.3387
69	rs11842871	T	G	-0.0127878	0.00389242	FALSE	FALSE	0.0106	0.7118	Rapid3	4e-10	0.00204439	462166	Waist circumference || id:ukb-b-9405	TRUE	141964	6.29e-05	29.0795
70	rs1188209	G	A	0.0102398	0.00280393	FALSE	FALSE	0.0093	0.7608	Rapid3	1.6e-08	0.00181136	462166	Waist circumference || id:ukb-b-9405	TRUE	141964	5.19e-05	23.9729
71	rs11898037	C	T	0.0105694	0.00020002	FALSE	FALSE	0.0094	0.9797	Rapid3	1.2e-08	0.00185324	462166	Waist circumference || id:ukb-b-9405	TRUE	141964	5.19e-05	24.006
72	rs1191600	A	C	-0.0108005	-0.00742752	FALSE	FALSE	0.0094	0.4309	Rapid3	3.8e-09	0.00183345	462166	Waist circumference || id:ukb-b-9405	TRUE	141964	5.63e-05	26.0133
73	rs12001437	C	T	0.0109331	-0.00796817	FALSE	FALSE	0.0101	0.4319	Rapid3	3.8e-09	0.00185543	462166	Waist circumference || id:ukb-b-9405	TRUE	141964	5.56e-05	25.6894
74	rs12042959	G	A	-0.014934	0.0133892	FALSE	FALSE	0.0132	0.3122	Rapid3	5.2e-09	0.00255686	462166	Waist circumference || id:ukb-b-9405	TRUE	141964	5.49e-05	25.3966
75	rs12072739	G	A	0.0162106	0.00210221	FALSE	FALSE	0.0105	0.8392	Rapid3	3.9e-14	0.00214325	462166	Waist circumference || id:ukb-b-9405	TRUE	141964	9.15e-05	42.2853
76	rs12103006	G	A	0.0124779	-0.00179838	FALSE	FALSE	0.0099	0.8537	Rapid3	5.1e-12	0.00180782	462166	Waist circumference || id:ukb-b-9405	TRUE	141964	7.64e-05	35.2944
77	rs12107172	G	A	0.0156855	0.00541463	FALSE	FALSE	0.0129	0.6766	Rapid3	1.8e-09	0.00260901	462166	Waist circumference || id:ukb-b-9405	TRUE	141964	5.8e-05	26.802
78	rs12140153	T	G	-0.0265936	0.00677698	FALSE	FALSE	0.0164	0.6793	Rapid3	2.1e-17	0.00313243	462166	Waist circumference || id:ukb-b-9405	TRUE	141964	0.000120719	55.7986
79	rs1218824	A	G	0.012491	0.0001	FALSE	FALSE	0.0096	0.9886	Rapid3	4.2e-11	0.00189332	462166	Waist circumference || id:ukb-b-9405	TRUE	141964	6.99e-05	32.2954
80	rs12225345	G	A	0.0145982	-0.0256677	FALSE	FALSE	0.0121	0.03405	Rapid3	1.3e-09	0.00240459	462166	Waist circumference || id:ukb-b-9405	TRUE	141964	5.89e-05	27.2314
81	rs12245654	C	A	0.023047	-0.000699755	FALSE	FALSE	0.0155	0.9634	Rapid3	3.2e-11	0.00347158	462166	Waist circumference || id:ukb-b-9405	TRUE	141964	7.15e-05	33.0418
82	rs12273545	T	C	0.0222638	-0.0268575	FALSE	FALSE	0.0187	0.1508	Rapid3	9.4e-09	0.00387781	462166	Waist circumference || id:ukb-b-9405	TRUE	141964	5.28e-05	24.4228
83	rs12287076	C	G	0.0210638	-0.00631993	TRUE	TRUE	0.0109	0.561	Rapid3	1.3e-26	0.00197238	462166	Waist circumference || id:ukb-b-9405	FALSE	141964	0.000183789	84.9562
84	rs1229984	C	T	0.0301377	-0.0137056	FALSE	FALSE	0.0326	0.6737	Rapid3	2.8e-08	0.00542443	462166	Waist circumference || id:ukb-b-9405	TRUE	141964	4.81e-05	22.2339
85	rs12375196	A	C	0.0132187	0.00259663	FALSE	FALSE	0.0091	0.7741	Rapid3	3.8e-13	0.00182044	462166	Waist circumference || id:ukb-b-9405	TRUE	141964	8.54e-05	39.4573
86	rs12462975	A	G	0.01754	0.00239712	FALSE	FALSE	0.0107	0.822	Rapid3	5.9e-20	0.00191777	462166	Waist circumference || id:ukb-b-9405	TRUE	141964	0.000135975	62.8511
87	rs12463617	C	A	0.0431919	0.00611868	FALSE	FALSE	0.0133	0.6482	Rapid3	1.8e-74	0.00236577	462166	Waist circumference || id:ukb-b-9405	TRUE	141964	0.000531209	245.636
88	rs12478299	C	T	-0.0115796	-0.0166604	FALSE	FALSE	0.011	0.1278	Rapid3	1.9e-08	0.00206169	462166	Waist circumference || id:ukb-b-9405	TRUE	141964	5.06e-05	23.3644
89	rs12549000	A	T	0.0164111	-0.0225524	TRUE	TRUE	0.0163	0.1663	Rapid3	1.9e-08	0.00292178	462166	Waist circumference || id:ukb-b-9405	FALSE	141964	5.12e-05	23.6839
90	rs12877270	A	G	0.0117224	-0.0130852	FALSE	FALSE	0.0092	0.1561	Rapid3	1.1e-10	0.00181553	462166	Waist circumference || id:ukb-b-9405	TRUE	141964	6.78e-05	31.3321
91	rs12880641	G	T	-0.0138449	-0.00816656	FALSE	FALSE	0.0096	0.3923	Rapid3	2.4e-13	0.00188965	462166	Waist circumference || id:ukb-b-9405	TRUE	141964	8.58e-05	39.6717
92	rs12926311	C	G	-0.0124576	-0.0163327	TRUE	TRUE	0.0106	0.1258	Rapid3	3.2e-11	0.00187714	462166	Waist circumference || id:ukb-b-9405	FALSE	141964	7.09e-05	32.7908
93	rs1296328	C	A	-0.0131912	-0.00508704	FALSE	FALSE	0.0093	0.5798	Rapid3	3.1e-13	0.00180908	462166	Waist circumference || id:ukb-b-9405	TRUE	141964	8.58e-05	39.6531
94	rs12983532	T	C	-0.0149964	-0.00440971	FALSE	FALSE	0.0117	0.7065	Rapid3	7.6e-13	0.00209191	462166	Waist circumference || id:ukb-b-9405	TRUE	141964	8.46e-05	39.0966
95	rs13033310	A	G	0.0125512	-0.00170145	FALSE	FALSE	0.0103	0.872	Rapid3	1.3e-09	0.00206781	462166	Waist circumference || id:ukb-b-9405	TRUE	141964	5.95e-05	27.503
96	rs13047416	G	C	-0.0139009	0.00190181	TRUE	TRUE	0.0101	0.8483	Rapid3	6.6e-14	0.00185438	462166	Waist circumference || id:ukb-b-9405	FALSE	141964	9.08e-05	41.9556
97	rs13163306	A	G	-0.00988959	0.00269636	FALSE	FALSE	0.0092	0.7711	Rapid3	3.5e-08	0.00179351	462166	Waist circumference || id:ukb-b-9405	TRUE	141964	4.87e-05	22.4976
98	rs13182474	C	G	-0.0117225	0.001998	TRUE	TRUE	0.0099	0.8432	Rapid3	1e-09	0.00192056	462166	Waist circumference || id:ukb-b-9405	FALSE	141964	5.97e-05	27.5896
99	rs1320903	A	G	0.017072	0.0199987	FALSE	FALSE	0.0098	0.04277	Rapid3	5.2e-19	0.00191652	462166	Waist circumference || id:ukb-b-9405	TRUE	141964	0.000126783	58.6018
100	rs1321521	A	C	0.0141428	0.00299551	FALSE	FALSE	0.0096	0.7528	Rapid3	5.1e-14	0.00187867	462166	Waist circumference || id:ukb-b-9405	TRUE	141964	9.04e-05	41.7962
101	rs13264909	T	A	-0.0122831	-0.0018982	TRUE	TRUE	0.0092	0.8383	Rapid3	1.2e-11	0.00181048	462166	Waist circumference || id:ukb-b-9405	FALSE	141964	7.39e-05	34.1629
102	rs1327259	G	A	-0.0115864	-0.0146915	FALSE	FALSE	0.0093	0.1136	Rapid3	3.1e-10	0.0018403	462166	Waist circumference || id:ukb-b-9405	TRUE	141964	6.37e-05	29.4596
103	rs13288841	A	G	0.0190501	-0.000300045	FALSE	FALSE	0.0099	0.9733	Rapid3	2.2e-23	0.00191229	462166	Waist circumference || id:ukb-b-9405	TRUE	141964	0.000158369	73.2038
104	rs13322435	G	A	-0.0169561	0.00310481	FALSE	FALSE	0.0104	0.7638	Rapid3	1.9e-20	0.00182964	462166	Waist circumference || id:ukb-b-9405	TRUE	141964	0.000138504	64.0206
105	rs13333747	C	T	-0.022678	0.0291199	FALSE	FALSE	0.0165	0.07811	Rapid3	1.9e-22	0.00232636	462166	Waist circumference || id:ukb-b-9405	TRUE	141964	0.000153577	70.9887
106	rs1336486	G	T	0.012489	0.0105555	FALSE	FALSE	0.0098	0.2798	Rapid3	6e-11	0.00190819	462166	Waist circumference || id:ukb-b-9405	TRUE	141964	6.88e-05	31.809
107	rs13410783	G	A	0.0141058	0.0101514	FALSE	FALSE	0.0103	0.3236	Rapid3	2.4e-14	0.0018498	462166	Waist circumference || id:ukb-b-9405	TRUE	141964	9.27e-05	42.852
108	rs13420048	A	C	-0.0133504	-0.0103534	FALSE	FALSE	0.0102	0.313	Rapid3	7e-13	0.00185957	462166	Waist circumference || id:ukb-b-9405	TRUE	141964	8.26e-05	38.1876
109	rs13427822	G	A	-0.0141495	0.0126801	FALSE	FALSE	0.0109	0.245	Rapid3	3.2e-12	0.00203048	462166	Waist circumference || id:ukb-b-9405	TRUE	141964	7.91e-05	36.5795
110	rs1346841	A	G	-0.0106038	0.0093561	FALSE	FALSE	0.0093	0.3117	Rapid3	6.4e-09	0.00182614	462166	Waist circumference || id:ukb-b-9405	TRUE	141964	5.42e-05	25.0466
111	rs1357079	C	T	0.011183	0.00742752	FALSE	FALSE	0.0099	0.4554	Rapid3	6.2e-10	0.00180784	462166	Waist circumference || id:ukb-b-9405	TRUE	141964	6.13e-05	28.3331
112	rs1360201	T	C	0.00979421	0.00109939	FALSE	FALSE	0.0091	0.9036	Rapid3	4.4e-08	0.00178924	462166	Waist circumference || id:ukb-b-9405	TRUE	141964	4.79e-05	22.1378
113	rs1405261	A	T	-0.00985187	0.00667766	TRUE	TRUE	0.0099	0.4952	Rapid3	4.8e-08	0.0018049	462166	Waist circumference || id:ukb-b-9405	FALSE	141964	4.77e-05	22.0434
114	rs1411432	C	A	0.0150036	0.00491204	FALSE	FALSE	0.0131	0.7097	Rapid3	7.7e-11	0.00230632	462166	Waist circumference || id:ukb-b-9405	TRUE	141964	6.82e-05	31.5359
115	rs1436348	G	A	0.0124929	-0.00079968	FALSE	FALSE	0.0092	0.9287	Rapid3	5.4e-12	0.00181185	462166	Waist circumference || id:ukb-b-9405	TRUE	141964	7.59e-05	35.0792
116	rs1441098	T	A	-0.00990642	-0.0339182	TRUE	TRUE	0.0125	0.006776	Rapid3	3.5e-08	0.00179682	462166	Waist circumference || id:ukb-b-9405	FALSE	141964	4.87e-05	22.4995
117	rs1441264	A	G	0.0150095	0.00816656	FALSE	FALSE	0.0095	0.3887	Rapid3	7.6e-16	0.00186203	462166	Waist circumference || id:ukb-b-9405	TRUE	141964	0.000108686	50.2364
118	rs145350287	A	T	-0.0322326	-0.00611868	TRUE	TRUE	0.0304	0.8422	Rapid3	2e-12	0.00458244	462166	Waist circumference || id:ukb-b-9405	FALSE	141964	7.91e-05	36.539
119	rs1454687	G	C	-0.0161615	0.00390762	TRUE	TRUE	0.0092	0.6737	Rapid3	1.5e-19	0.00178705	462166	Waist circumference || id:ukb-b-9405	FALSE	141964	0.000130474	60.3081
120	rs1458156	T	C	0.0146036	-0.00270365	FALSE	FALSE	0.0091	0.7712	Rapid3	3.5e-16	0.00179105	462166	Waist circumference || id:ukb-b-9405	TRUE	141964	0.000106575	49.2605
121	rs1502317	T	C	-0.0173687	-0.0124775	FALSE	FALSE	0.0101	0.2173	Rapid3	4.3e-18	0.0020032	462166	Waist circumference || id:ukb-b-9405	TRUE	141964	0.000120719	55.7985
122	rs1559900	T	C	0.0127734	0.0124225	FALSE	FALSE	0.0109	0.2569	Rapid3	1.1e-10	0.00197882	462166	Waist circumference || id:ukb-b-9405	TRUE	141964	6.66e-05	30.8003
123	rs1570298	T	A	0.0120451	0.0106566	TRUE	TRUE	0.0106	0.3119	Rapid3	3.8e-09	0.00204452	462166	Waist circumference || id:ukb-b-9405	FALSE	141964	5.54e-05	25.5967
124	rs1582931	A	G	-0.0138548	-0.0116678	FALSE	FALSE	0.0098	0.2368	Rapid3	1.7e-14	0.00180588	462166	Waist circumference || id:ukb-b-9405	TRUE	141964	9.57e-05	44.2349
125	rs1609010	G	A	0.0149337	-0.000699755	FALSE	FALSE	0.0091	0.9381	Rapid3	1.3e-16	0.00180594	462166	Waist circumference || id:ukb-b-9405	TRUE	141964	0.000109581	50.6499
126	rs1609303	A	T	0.0152662	0.0105442	TRUE	TRUE	0.0103	0.3079	Rapid3	2.1e-16	0.00185779	462166	Waist circumference || id:ukb-b-9405	FALSE	141964	0.000108488	50.1445
127	rs1619442	C	T	-0.0162997	-0.00019998	FALSE	FALSE	0.0132	0.9902	Rapid3	2.4e-10	0.00257242	462166	Waist circumference || id:ukb-b-9405	TRUE	141964	6.42e-05	29.6595
128	rs1625623	T	C	0.0107407	0.0001	FALSE	FALSE	0.0103	0.9933	Rapid3	9.8e-09	0.00187307	462166	Waist circumference || id:ukb-b-9405	TRUE	141964	5.39e-05	24.9122
129	rs165656	C	G	0.0103041	0.0009995	TRUE	TRUE	0.0092	0.9106	Rapid3	1.1e-08	0.00180539	462166	Waist circumference || id:ukb-b-9405	FALSE	141964	5.3e-05	24.5067
130	rs1657930	A	G	-0.0142481	0.00637961	FALSE	FALSE	0.0121	0.5992	Rapid3	2.3e-10	0.00224816	462166	Waist circumference || id:ukb-b-9405	TRUE	141964	6.42e-05	29.6947
131	rs1711171	C	T	0.0175635	-0.0154796	FALSE	FALSE	0.0107	0.1477	Rapid3	1.8e-17	0.00206542	462166	Waist circumference || id:ukb-b-9405	TRUE	141964	0.000115808	53.5287
132	rs17296856	C	A	-0.0156228	-0.00588266	FALSE	FALSE	0.0103	0.566	Rapid3	5e-15	0.00199629	462166	Waist circumference || id:ukb-b-9405	TRUE	141964	9.86e-05	45.5525
133	rs1731246	T	G	-0.0118366	0.0114344	FALSE	FALSE	0.0109	0.2934	Rapid3	1.3e-08	0.0020818	462166	Waist circumference || id:ukb-b-9405	TRUE	141964	5.15e-05	23.8018
134	rs17446091	C	T	0.0149141	0.0129839	FALSE	FALSE	0.0113	0.2513	Rapid3	2.3e-11	0.00222979	462166	Waist circumference || id:ukb-b-9405	TRUE	141964	7.17e-05	33.1269
135	rs1752169	A	C	0.0143082	0.00826574	FALSE	FALSE	0.0104	0.4254	Rapid3	4.5e-12	0.00206705	462166	Waist circumference || id:ukb-b-9405	TRUE	141964	7.69e-05	35.5496
136	rs17681738	T	C	0.0105421	0.00786896	FALSE	FALSE	0.0099	0.4276	Rapid3	3.3e-08	0.00190864	462166	Waist circumference || id:ukb-b-9405	TRUE	141964	4.9e-05	22.6643
137	rs1788808	G	A	-0.0208198	0.00692392	FALSE	FALSE	0.0091	0.4535	Rapid3	3.6e-31	0.00179299	462166	Waist circumference || id:ukb-b-9405	TRUE	141964	0.000216708	100.176
138	rs1799923	G	A	0.0171188	-0.0246926	FALSE	FALSE	0.0137	0.0724	Rapid3	1.2e-09	0.00281552	462166	Waist circumference || id:ukb-b-9405	TRUE	141964	5.89e-05	27.2336
139	rs1834144	A	C	-0.0146152	0.00488803	FALSE	FALSE	0.01	0.6236	Rapid3	3.4e-15	0.00185609	462166	Waist circumference || id:ukb-b-9405	TRUE	141964	9.99e-05	46.1899
140	rs1861410	T	C	-0.016009	-0.00863719	FALSE	FALSE	0.0091	0.3433	Rapid3	6.4e-19	0.00180199	462166	Waist circumference || id:ukb-b-9405	TRUE	141964	0.000126567	58.5021
141	rs1902066	C	T	0.0109526	0.00994933	FALSE	FALSE	0.0093	0.289	Rapid3	1.4e-09	0.00181038	462166	Waist circumference || id:ukb-b-9405	TRUE	141964	5.9e-05	27.2915
142	rs1942826	A	G	0.0167972	-0.000700245	FALSE	FALSE	0.0137	0.9573	Rapid3	4.9e-10	0.00270011	462166	Waist circumference || id:ukb-b-9405	TRUE	141964	6.21e-05	28.7158
143	rs2020942	T	C	0.0108469	-0.0179603	FALSE	FALSE	0.0101	0.07645	Rapid3	3.4e-09	0.00183573	462166	Waist circumference || id:ukb-b-9405	TRUE	141964	5.62e-05	25.988
144	rs2074881	T	C	-0.0147612	-0.0268575	FALSE	FALSE	0.0132	0.04272	Rapid3	8e-10	0.00240193	462166	Waist circumference || id:ukb-b-9405	TRUE	141964	6.11e-05	28.2183
145	rs2133561	T	A	-0.0122441	0.00160128	TRUE	TRUE	0.0103	0.8801	Rapid3	3.9e-11	0.00185284	462166	Waist circumference || id:ukb-b-9405	FALSE	141964	7.13e-05	32.9364
146	rs215669	A	G	-0.0125095	0.00269636	FALSE	FALSE	0.0094	0.7758	Rapid3	1.1e-11	0.00184246	462166	Waist circumference || id:ukb-b-9405	TRUE	141964	7.43e-05	34.3608
147	rs2161097	T	C	0.0142773	0.00339423	FALSE	FALSE	0.0092	0.71	Rapid3	2.2e-15	0.00180004	462166	Waist circumference || id:ukb-b-9405	TRUE	141964	0.000100344	46.3798
148	rs2172131	C	T	-0.0121742	0.00531409	FALSE	FALSE	0.0101	0.5994	Rapid3	1.9e-11	0.00181299	462166	Waist circumference || id:ukb-b-9405	TRUE	141964	7.23e-05	33.4026
149	rs217672	C	A	0.012731	-0.0102473	FALSE	FALSE	0.0103	0.3268	Rapid3	2.8e-10	0.0020176	462166	Waist circumference || id:ukb-b-9405	TRUE	141964	6.42e-05	29.6508
150	rs2180454	C	T	0.0179823	-0.00259663	FALSE	FALSE	0.0108	0.8126	Rapid3	3.7e-17	0.00213539	462166	Waist circumference || id:ukb-b-9405	TRUE	141964	0.000113894	52.6435
151	rs2183947	A	G	-0.0220783	-0.0102524	FALSE	FALSE	0.0107	0.3386	Rapid3	4.9e-25	0.00213628	462166	Waist circumference || id:ukb-b-9405	TRUE	141964	0.000170002	78.5821
152	rs2225909	C	T	0.015797	0.00682322	FALSE	FALSE	0.011	0.5376	Rapid3	1.4e-13	0.00213642	462166	Waist circumference || id:ukb-b-9405	TRUE	141964	8.73e-05	40.3386
153	rs2253310	G	C	0.018205	-0.0018982	TRUE	TRUE	0.0095	0.8445	Rapid3	6.5e-23	0.00184715	462166	Waist circumference || id:ukb-b-9405	FALSE	141964	0.000155171	71.7254
154	rs2302209	T	C	0.0198329	0.00119928	FALSE	FALSE	0.0104	0.9054	Rapid3	1.1e-23	0.00197713	462166	Waist circumference || id:ukb-b-9405	TRUE	141964	0.000161583	74.6901
155	rs2306593	T	C	-0.0152919	-0.0104545	FALSE	FALSE	0.0099	0.2904	Rapid3	1.6e-17	0.00179509	462166	Waist circumference || id:ukb-b-9405	TRUE	141964	0.000116857	54.0134
156	rs2307111	C	T	-0.0239722	-0.00508704	FALSE	FALSE	0.0094	0.5847	Rapid3	3.3e-39	0.0018299	462166	Waist circumference || id:ukb-b-9405	TRUE	141964	0.000274655	126.971
157	rs2376885	A	G	-0.0106223	-0.0169427	FALSE	FALSE	0.0105	0.1079	Rapid3	2.8e-08	0.00191252	462166	Waist circumference || id:ukb-b-9405	TRUE	141964	4.94e-05	22.8485
158	rs2439823	G	A	0.0155254	0.00060018	FALSE	FALSE	0.01	0.9503	Rapid3	6.8e-18	0.00180145	462166	Waist circumference || id:ukb-b-9405	TRUE	141964	0.000119517	55.2429
159	rs245767	G	A	0.0145976	-0.00598207	FALSE	FALSE	0.0104	0.5618	Rapid3	4.5e-13	0.00201635	462166	Waist circumference || id:ukb-b-9405	TRUE	141964	8.39e-05	38.792
160	rs2470549	C	T	-0.0119541	0.00944446	FALSE	FALSE	0.0094	0.3166	Rapid3	5.2e-11	0.00182105	462166	Waist circumference || id:ukb-b-9405	TRUE	141964	6.87e-05	31.7516
161	rs2470946	T	G	0.011687	-0.0111621	FALSE	FALSE	0.0101	0.268	Rapid3	1.5e-10	0.00182473	462166	Waist circumference || id:ukb-b-9405	TRUE	141964	6.56e-05	30.3383
162	rs2482704	T	G	-0.0115642	-0.00210221	FALSE	FALSE	0.0092	0.821	Rapid3	1.5e-10	0.00180618	462166	Waist circumference || id:ukb-b-9405	TRUE	141964	6.54e-05	30.2417
163	rs2568958	A	G	0.0169206	0.00179838	FALSE	FALSE	0.0093	0.8493	Rapid3	1.6e-20	0.00182184	462166	Waist circumference || id:ukb-b-9405	TRUE	141964	0.000136998	63.3241
164	rs2584205	A	G	0.0111592	-0.00020002	FALSE	FALSE	0.0105	0.9843	Rapid3	3.7e-08	0.00202662	462166	Waist circumference || id:ukb-b-9405	TRUE	141964	4.87e-05	22.5141
165	rs2618039	T	A	0.0120777	0.000500125	TRUE	TRUE	0.0102	0.9618	Rapid3	5.2e-11	0.00183977	462166	Waist circumference || id:ukb-b-9405	FALSE	141964	6.88e-05	31.8164
166	rs2678204	G	T	0.0157074	0.0180621	FALSE	FALSE	0.0097	0.06158	Rapid3	7.9e-17	0.00188488	462166	Waist circumference || id:ukb-b-9405	TRUE	141964	0.000110756	51.193
167	rs2696309	C	T	0.0112571	-0.00826574	FALSE	FALSE	0.0099	0.4056	Rapid3	1.6e-08	0.00199327	462166	Waist circumference || id:ukb-b-9405	TRUE	141964	5.1e-05	23.5936
168	rs2725371	G	A	-0.0154452	-0.00598207	FALSE	FALSE	0.0099	0.5435	Rapid3	2.6e-15	0.00195255	462166	Waist circumference || id:ukb-b-9405	TRUE	141964	0.00010093	46.651
169	rs2744938	G	A	0.0319686	0.0241902	FALSE	FALSE	0.0126	0.05615	Rapid3	5.4e-37	0.00251588	462166	Waist circumference || id:ukb-b-9405	TRUE	141964	0.000257035	118.823
170	rs28350	G	A	-0.0139376	0.012275	FALSE	FALSE	0.0116	0.2918	Rapid3	2.5e-09	0.0023374	462166	Waist circumference || id:ukb-b-9405	TRUE	141964	5.72e-05	26.4284
171	rs28366156	C	T	-0.0187659	0.0110609	FALSE	FALSE	0.0139	0.425	Rapid3	1.5e-12	0.00265145	462166	Waist circumference || id:ukb-b-9405	TRUE	141964	8e-05	36.9583
172	rs28375268	T	G	-0.0130789	-0.00712533	FALSE	FALSE	0.0103	0.4904	Rapid3	3.3e-12	0.00187766	462166	Waist circumference || id:ukb-b-9405	TRUE	141964	7.83e-05	36.2042
173	rs28489620	A	G	-0.0124131	0.00836492	FALSE	FALSE	0.0111	0.4488	Rapid3	4.4e-10	0.00198899	462166	Waist circumference || id:ukb-b-9405	TRUE	141964	6.35e-05	29.3481
174	rs28580375	G	C	0.0126069	0.0142003	TRUE	TRUE	0.0114	0.2142	Rapid3	6e-09	0.00216777	462166	Waist circumference || id:ukb-b-9405	FALSE	141964	5.43e-05	25.1067
175	rs2861692	C	T	-0.0166517	-0.00548493	FALSE	FALSE	0.0104	0.5972	Rapid3	7.7e-17	0.00199772	462166	Waist circumference || id:ukb-b-9405	TRUE	141964	0.000110658	51.1476
176	rs2881479	T	A	0.0178331	-0.0147901	TRUE	TRUE	0.0132	0.261	Rapid3	1.8e-12	0.00253114	462166	Waist circumference || id:ukb-b-9405	FALSE	141964	7.95e-05	36.7396
177	rs2903738	T	A	-0.0133061	0.00914166	TRUE	TRUE	0.011	0.4113	Rapid3	6.8e-10	0.00215663	462166	Waist circumference || id:ukb-b-9405	FALSE	141964	6.1e-05	28.213
178	rs3087523	A	G	0.016586	0.0191161	FALSE	FALSE	0.0147	0.1958	Rapid3	1e-09	0.00271786	462166	Waist circumference || id:ukb-b-9405	TRUE	141964	6.01e-05	27.7569
179	rs308911	G	A	-0.0114749	-0.00488803	FALSE	FALSE	0.0101	0.6307	Rapid3	6.9e-09	0.00198055	462166	Waist circumference || id:ukb-b-9405	TRUE	141964	5.37e-05	24.8321
180	rs3113509	T	C	-0.0123292	-0.030253	FALSE	FALSE	0.0102	0.003191	Rapid3	1e-09	0.00201975	462166	Waist circumference || id:ukb-b-9405	TRUE	141964	5.96e-05	27.5678
181	rs319775	C	T	0.0101556	0.00904074	FALSE	FALSE	0.0093	0.3316	Rapid3	3e-08	0.0018335	462166	Waist circumference || id:ukb-b-9405	TRUE	141964	4.91e-05	22.7065
182	rs3212038	G	A	0.0126546	-0.00119928	FALSE	FALSE	0.0105	0.9109	Rapid3	3.5e-11	0.00191072	462166	Waist circumference || id:ukb-b-9405	TRUE	141964	7.07e-05	32.6548
183	rs34045288	T	C	0.0203746	0.00279609	FALSE	FALSE	0.0105	0.7919	Rapid3	5.8e-27	0.00189485	462166	Waist circumference || id:ukb-b-9405	TRUE	141964	0.000184798	85.4226
184	rs34140906	C	T	-0.0179391	-0.00866237	FALSE	FALSE	0.0116	0.458	Rapid3	5.4e-14	0.00238486	462166	Waist circumference || id:ukb-b-9405	TRUE	141964	9.1e-05	42.0401
185	rs34234296	A	G	-0.0131214	-0.00461061	FALSE	FALSE	0.0104	0.6586	Rapid3	1.3e-12	0.00184833	462166	Waist circumference || id:ukb-b-9405	TRUE	141964	8.21e-05	37.946
186	rs34483452	A	C	0.0270483	-0.016536	FALSE	FALSE	0.0129	0.2018	Rapid3	7.3e-25	0.0026269	462166	Waist circumference || id:ukb-b-9405	TRUE	141964	0.000172312	79.6503
187	rs34517439	A	C	0.0305491	0.034498	FALSE	FALSE	0.0164	0.03613	Rapid3	1.9e-28	0.00276165	462166	Waist circumference || id:ukb-b-9405	TRUE	141964	0.000199634	92.2819
188	rs347551	G	C	0.0126307	-0.0093561	TRUE	TRUE	0.0101	0.3528	Rapid3	3.9e-12	0.00181978	462166	Waist circumference || id:ukb-b-9405	FALSE	141964	7.95e-05	36.7553
189	rs34882821	T	G	0.0106237	0.0163654	FALSE	FALSE	0.0097	0.09368	Rapid3	2.1e-08	0.00189644	462166	Waist circumference || id:ukb-b-9405	TRUE	141964	5.05e-05	23.3634
190	rs34994596	C	T	-0.014559	0.00150113	FALSE	FALSE	0.0107	0.8896	Rapid3	1.1e-13	0.00195866	462166	Waist circumference || id:ukb-b-9405	TRUE	141964	8.86e-05	40.9339
191	rs35023999	C	A	-0.0113409	0.00400802	FALSE	FALSE	0.0092	0.6659	Rapid3	2.4e-10	0.00178977	462166	Waist circumference || id:ukb-b-9405	TRUE	141964	6.43e-05	29.7146
192	rs35216639	A	C	0.0168196	0.0336282	FALSE	FALSE	0.0147	0.02271	Rapid3	3.3e-09	0.00284261	462166	Waist circumference || id:ukb-b-9405	TRUE	141964	5.57e-05	25.7439
193	rs35243581	T	C	0.0173643	-0.0106566	FALSE	FALSE	0.0098	0.275	Rapid3	1.7e-19	0.00192251	462166	Waist circumference || id:ukb-b-9405	TRUE	141964	0.000130634	60.3824
194	rs35681682	C	T	-0.0101534	0.00250313	FALSE	FALSE	0.01	0.7993	Rapid3	1e-08	0.00177268	462166	Waist circumference || id:ukb-b-9405	TRUE	141964	4.98e-05	23.0124
195	rs35882248	T	C	0.0157088	0.00429078	FALSE	FALSE	0.0097	0.657	Rapid3	2.8e-16	0.00191956	462166	Waist circumference || id:ukb-b-9405	TRUE	141964	0.000106894	49.4077
196	rs36007635	A	G	-0.0165685	-0.0194887	FALSE	FALSE	0.0135	0.1513	Rapid3	1.7e-10	0.00259543	462166	Waist circumference || id:ukb-b-9405	TRUE	141964	6.52e-05	30.1299
197	rs36061954	T	C	0.0114574	-0.0103534	FALSE	FALSE	0.0101	0.305	Rapid3	3.6e-10	0.00182669	462166	Waist circumference || id:ukb-b-9405	TRUE	141964	6.29e-05	29.094
198	rs36140	C	A	0.0111762	0.013592	FALSE	FALSE	0.0094	0.1506	Rapid3	2.1e-09	0.001867	462166	Waist circumference || id:ukb-b-9405	TRUE	141964	5.79e-05	26.7515
199	rs36165342	C	T	0.0107118	0.000900405	FALSE	FALSE	0.0091	0.9191	Rapid3	2.1e-09	0.00178943	462166	Waist circumference || id:ukb-b-9405	TRUE	141964	5.73e-05	26.468
200	rs3764002	T	C	-0.0160772	-0.000900405	FALSE	FALSE	0.0108	0.933	Rapid3	2.8e-15	0.00203505	462166	Waist circumference || id:ukb-b-9405	TRUE	141964	9.98e-05	46.1496
201	rs3768321	T	G	0.0176726	0.0141001	FALSE	FALSE	0.0125	0.2611	Rapid3	3.8e-15	0.00224849	462166	Waist circumference || id:ukb-b-9405	TRUE	141964	9.86e-05	45.589
202	rs3784692	T	C	0.0185824	-0.00471108	FALSE	FALSE	0.0092	0.615	Rapid3	2.6e-24	0.00182662	462166	Waist circumference || id:ukb-b-9405	TRUE	141964	0.000165503	76.502
203	rs3806114	A	G	-0.0108144	0.00279609	FALSE	FALSE	0.0099	0.7753	Rapid3	1.8e-08	0.00192005	462166	Waist circumference || id:ukb-b-9405	TRUE	141964	5.18e-05	23.9622
204	rs3807566	T	G	-0.012149	-0.00430927	FALSE	FALSE	0.0091	0.6405	Rapid3	1.7e-11	0.00180583	462166	Waist circumference || id:ukb-b-9405	TRUE	141964	7.27e-05	33.5904
205	rs3814883	T	C	0.0239816	0.00637961	FALSE	FALSE	0.01	0.5253	Rapid3	1.1e-40	0.00179535	462166	Waist circumference || id:ukb-b-9405	TRUE	141964	0.000287202	132.772
206	rs3816760	A	G	0.0133538	0.00129916	FALSE	FALSE	0.01	0.8932	Rapid3	5.7e-12	0.00193927	462166	Waist circumference || id:ukb-b-9405	TRUE	141964	7.59e-05	35.0982
207	rs3826408	T	C	0.0112249	-0.00420885	FALSE	FALSE	0.0092	0.6489	Rapid3	4.1e-10	0.00179579	462166	Waist circumference || id:ukb-b-9405	TRUE	141964	6.25e-05	28.9003
208	rs3845344	T	C	0.0107371	0.00079968	FALSE	FALSE	0.0094	0.93	Rapid3	4.3e-09	0.00182845	462166	Waist circumference || id:ukb-b-9405	TRUE	141964	5.49e-05	25.3791
209	rs3866805	A	C	0.010421	0.00826574	FALSE	FALSE	0.0095	0.3871	Rapid3	2.5e-08	0.00187021	462166	Waist circumference || id:ukb-b-9405	TRUE	141964	4.98e-05	23.0053
210	rs3935190	A	G	-0.0126195	0.0134097	FALSE	FALSE	0.01	0.1806	Rapid3	2.8e-12	0.00180625	462166	Waist circumference || id:ukb-b-9405	TRUE	141964	7.92e-05	36.6038
211	rs3936510	T	G	0.0137147	0.00239712	FALSE	FALSE	0.0116	0.8376	Rapid3	7.3e-10	0.0022268	462166	Waist circumference || id:ukb-b-9405	TRUE	141964	6.05e-05	27.9499
212	rs3949781	A	T	0.0115117	0.00279609	TRUE	TRUE	0.01	0.7781	Rapid3	1.8e-10	0.00180564	462166	Waist circumference || id:ukb-b-9405	FALSE	141964	6.59e-05	30.4467
213	rs400031	G	A	0.012086	0.002002	FALSE	FALSE	0.0136	0.8819	Rapid3	2.1e-08	0.00215599	462166	Waist circumference || id:ukb-b-9405	TRUE	141964	5.39e-05	24.9008
214	rs40067	A	G	-0.0156125	0.0180364	FALSE	FALSE	0.0121	0.1371	Rapid3	6.1e-11	0.00238663	462166	Waist circumference || id:ukb-b-9405	TRUE	141964	6.88e-05	31.8155
215	rs4017425	T	C	-0.0101269	-0.00511305	FALSE	FALSE	0.0098	0.6046	Rapid3	1.6e-08	0.00179274	462166	Waist circumference || id:ukb-b-9405	TRUE	141964	5.11e-05	23.6153
216	rs4072917	A	G	0.0117189	0.0037928	FALSE	FALSE	0.01	0.7009	Rapid3	7.4e-11	0.0017994	462166	Waist circumference || id:ukb-b-9405	TRUE	141964	6.85e-05	31.6531
217	rs4075353	A	G	-0.0105885	0.00458945	FALSE	FALSE	0.0104	0.6583	Rapid3	2.2e-08	0.00189213	462166	Waist circumference || id:ukb-b-9405	TRUE	141964	5.06e-05	23.3905
218	rs41279738	G	T	0.0522591	0.0673157	FALSE	FALSE	0.0267	0.01164	Rapid3	1.7e-20	0.00563338	462166	Waist circumference || id:ukb-b-9405	TRUE	141964	0.00013831	63.9308
219	rs4148155	G	A	-0.0189755	0.0173496	FALSE	FALSE	0.0148	0.2423	Rapid3	1.5e-11	0.00281242	462166	Waist circumference || id:ukb-b-9405	TRUE	141964	7.23e-05	33.4275
220	rs4290163	T	G	0.0113777	0.0149871	FALSE	FALSE	0.0092	0.103	Rapid3	5.4e-10	0.00183305	462166	Waist circumference || id:ukb-b-9405	TRUE	141964	6.17e-05	28.5381
221	rs429343	G	A	-0.0124509	-0.000499875	FALSE	FALSE	0.0092	0.9553	Rapid3	5.9e-12	0.00180931	462166	Waist circumference || id:ukb-b-9405	TRUE	141964	7.57e-05	34.9859
222	rs429358	C	T	-0.0271422	-0.00389242	FALSE	FALSE	0.0137	0.7754	Rapid3	7.5e-28	0.00248126	462166	Waist circumference || id:ukb-b-9405	TRUE	141964	0.000192109	88.8029
223	rs4344019	G	A	0.0200862	0.00160128	FALSE	FALSE	0.0159	0.9203	Rapid3	5.7e-10	0.00324046	462166	Waist circumference || id:ukb-b-9405	TRUE	141964	6.15e-05	28.4041
224	rs4419475	T	A	0.0112635	-0.00429078	TRUE	TRUE	0.0093	0.6446	Rapid3	6e-10	0.00181962	462166	Waist circumference || id:ukb-b-9405	FALSE	141964	6.13e-05	28.3122
225	rs4456769	T	C	0.0134001	-0.000900405	FALSE	FALSE	0.0097	0.9283	Rapid3	1.8e-12	0.0019003	462166	Waist circumference || id:ukb-b-9405	TRUE	141964	7.98e-05	36.8912
226	rs4469245	T	A	-0.0115211	0.00170145	TRUE	TRUE	0.0096	0.8625	Rapid3	1.1e-09	0.00189126	462166	Waist circumference || id:ukb-b-9405	FALSE	141964	5.93e-05	27.4256
227	rs4482463	A	C	-0.0258908	-0.0242927	FALSE	FALSE	0.0173	0.1611	Rapid3	1.3e-14	0.00335821	462166	Waist circumference || id:ukb-b-9405	TRUE	141964	9.53e-05	44.0377
228	rs4525978	T	C	-0.0113759	0.000699755	FALSE	FALSE	0.0112	0.9496	Rapid3	2.1e-08	0.00203018	462166	Waist circumference || id:ukb-b-9405	TRUE	141964	5.05e-05	23.3248
229	rs4527444	G	A	0.0105243	-0.0153811	FALSE	FALSE	0.0092	0.09578	Rapid3	4.5e-09	0.00179433	462166	Waist circumference || id:ukb-b-9405	TRUE	141964	5.5e-05	25.4215
230	rs4552632	A	G	-0.0101695	-0.0185714	FALSE	FALSE	0.0096	0.05229	Rapid3	3.3e-08	0.00184128	462166	Waist circumference || id:ukb-b-9405	TRUE	141964	4.89e-05	22.6004
231	rs4689465	C	T	-0.0108689	-0.0001	FALSE	FALSE	0.0091	0.9916	Rapid3	1.3e-09	0.00178976	462166	Waist circumference || id:ukb-b-9405	TRUE	141964	5.89e-05	27.2293
232	rs4706004	G	A	-0.0134593	0.0203048	FALSE	FALSE	0.0117	0.08235	Rapid3	5.4e-10	0.00216831	462166	Waist circumference || id:ukb-b-9405	TRUE	141964	6.16e-05	28.4569
233	rs4718964	T	G	0.0122483	0.00905884	FALSE	FALSE	0.01	0.3619	Rapid3	1.8e-11	0.00182202	462166	Waist circumference || id:ukb-b-9405	TRUE	141964	7.27e-05	33.6242
234	rs4722398	T	C	0.0168104	0.00866237	FALSE	FALSE	0.0134	0.5151	Rapid3	1e-10	0.00260196	462166	Waist circumference || id:ukb-b-9405	TRUE	141964	6.65e-05	30.717
235	rs4742782	G	C	0.0124912	0.0102524	TRUE	TRUE	0.0096	0.2839	Rapid3	8e-11	0.00192172	462166	Waist circumference || id:ukb-b-9405	FALSE	141964	6.74e-05	31.172
236	rs4790841	T	C	-0.0212551	0.00727348	FALSE	FALSE	0.0143	0.6102	Rapid3	1.3e-17	0.0024876	462166	Waist circumference || id:ukb-b-9405	TRUE	141964	0.000118014	54.5483
237	rs484455	A	G	-0.0115336	0.00429078	FALSE	FALSE	0.0099	0.663	Rapid3	1.4e-10	0.00179638	462166	Waist circumference || id:ukb-b-9405	TRUE	141964	6.64e-05	30.6988
238	rs4844809	C	G	0.0158367	-0.0167393	TRUE	TRUE	0.0129	0.1958	Rapid3	1.9e-09	0.00263686	462166	Waist circumference || id:ukb-b-9405	FALSE	141964	5.75e-05	26.5618
239	rs4851283	G	C	-0.0173961	-0.0148886	TRUE	TRUE	0.0107	0.1666	Rapid3	2.5e-19	0.00193525	462166	Waist circumference || id:ukb-b-9405	FALSE	141964	0.000130641	60.3855
240	rs4856720	C	G	0.0114342	-0.00863719	TRUE	TRUE	0.0103	0.4048	Rapid3	1.8e-10	0.0017918	462166	Waist circumference || id:ukb-b-9405	FALSE	141964	6.5e-05	30.0264
241	rs4876611	G	A	0.0150085	-0.0118298	FALSE	FALSE	0.0102	0.2463	Rapid3	5.3e-14	0.0019947	462166	Waist circumference || id:ukb-b-9405	TRUE	141964	9.08e-05	41.957
242	rs4900715	A	G	-0.0114279	-0.00230265	FALSE	FALSE	0.0099	0.8129	Rapid3	1.9e-10	0.00179331	462166	Waist circumference || id:ukb-b-9405	TRUE	141964	6.53e-05	30.1745
243	rs4908672	T	C	0.0113966	0.00598207	FALSE	FALSE	0.0102	0.5571	Rapid3	4.7e-10	0.00183009	462166	Waist circumference || id:ukb-b-9405	TRUE	141964	6.2e-05	28.6424
244	rs520478	T	G	-0.0125051	-0.0199986	FALSE	FALSE	0.0101	0.04831	Rapid3	2.3e-10	0.00197262	462166	Waist circumference || id:ukb-b-9405	TRUE	141964	6.55e-05	30.2774
245	rs539515	C	A	0.0378223	0.0153167	FALSE	FALSE	0.0114	0.1827	Rapid3	1.5e-65	0.00221181	462166	Waist circumference || id:ukb-b-9405	TRUE	141964	0.00046616	215.543
246	rs55726687	A	G	0.0199369	0.0110388	FALSE	FALSE	0.0125	0.3793	Rapid3	1.1e-19	0.00219529	462166	Waist circumference || id:ukb-b-9405	TRUE	141964	0.000131762	60.9035
247	rs55794894	A	G	-0.014525	-0.00020002	FALSE	FALSE	0.014	0.987	Rapid3	2.8e-08	0.00261481	462166	Waist circumference || id:ukb-b-9405	TRUE	141964	4.94e-05	22.8345
248	rs557951	G	T	0.0120789	0.0102524	FALSE	FALSE	0.0097	0.2869	Rapid3	4e-10	0.00193163	462166	Waist circumference || id:ukb-b-9405	TRUE	141964	6.27e-05	28.9984
249	rs559231	T	G	0.0107518	0.00488803	FALSE	FALSE	0.0101	0.6325	Rapid3	5.2e-09	0.00184107	462166	Waist circumference || id:ukb-b-9405	TRUE	141964	5.52e-05	25.4926
250	rs56094641	G	A	0.057552	0.00561574	FALSE	FALSE	0.0093	0.5516	Rapid3	1e-200	0.00182234	462166	Waist circumference || id:ukb-b-9405	TRUE	141964	0.00159581	738.707
251	rs56803094	G	A	-0.0127745	-0.0110388	FALSE	FALSE	0.0116	0.3462	Rapid3	2.6e-09	0.00214599	462166	Waist circumference || id:ukb-b-9405	TRUE	141964	5.72e-05	26.4453
252	rs57636386	C	T	-0.0309067	0.0160278	FALSE	FALSE	0.0164	0.3302	Rapid3	1.5e-21	0.00324088	462166	Waist circumference || id:ukb-b-9405	TRUE	141964	0.000146715	67.8161
253	rs587271	T	C	0.0118054	-0.00471108	FALSE	FALSE	0.0113	0.6767	Rapid3	4.1e-09	0.0020079	462166	Waist circumference || id:ukb-b-9405	TRUE	141964	6e-05	27.7085
254	rs58862095	T	C	-0.0165812	0.0106432	FALSE	FALSE	0.0111	0.3407	Rapid3	7.1e-20	0.00181678	462166	Waist circumference || id:ukb-b-9405	TRUE	141964	0.000133884	61.8849
255	rs588660	A	G	0.0155276	0.00786896	FALSE	FALSE	0.0092	0.39	Rapid3	1e-17	0.00181174	462166	Waist circumference || id:ukb-b-9405	TRUE	141964	0.000117141	54.1447
256	rs59068084	T	G	0.0101403	0.0132123	FALSE	FALSE	0.01	0.1903	Rapid3	2.5e-08	0.00181938	462166	Waist circumference || id:ukb-b-9405	TRUE	141964	4.98e-05	22.9961
257	rs59104534	T	C	0.0107189	0.0165621	FALSE	FALSE	0.0107	0.1207	Rapid3	4.7e-08	0.00196197	462166	Waist circumference || id:ukb-b-9405	TRUE	141964	4.81e-05	22.2393
258	rs6001877	A	G	-0.010579	-0.023371	FALSE	FALSE	0.0103	0.02372	Rapid3	2.4e-08	0.00189657	462166	Waist circumference || id:ukb-b-9405	TRUE	141964	5.02e-05	23.2114
259	rs6030803	C	T	-0.0176808	-0.00548493	FALSE	FALSE	0.0134	0.6817	Rapid3	6.1e-11	0.00270327	462166	Waist circumference || id:ukb-b-9405	TRUE	141964	6.91e-05	31.9501
260	rs6069037	A	C	-0.011125	-0.00410843	FALSE	FALSE	0.0102	0.6853	Rapid3	3.6e-08	0.00202001	462166	Waist circumference || id:ukb-b-9405	TRUE	141964	4.86e-05	22.476
261	rs61223906	A	G	-0.0108726	0.0018982	FALSE	FALSE	0.0102	0.8506	Rapid3	8.3e-09	0.00188655	462166	Waist circumference || id:ukb-b-9405	TRUE	141964	5.3e-05	24.497
262	rs61813324	T	C	0.0219762	-0.0145047	FALSE	FALSE	0.0159	0.3639	Rapid3	9.5e-17	0.00264443	462166	Waist circumference || id:ukb-b-9405	TRUE	141964	0.000113296	52.3673
263	rs61903695	G	A	0.0134514	-0.00279609	FALSE	FALSE	0.0108	0.7951	Rapid3	5.9e-11	0.00205497	462166	Waist circumference || id:ukb-b-9405	TRUE	141964	6.87e-05	31.7704
264	rs61969511	A	G	0.011857	0.0129162	FALSE	FALSE	0.011	0.2423	Rapid3	3.8e-09	0.0020127	462166	Waist circumference || id:ukb-b-9405	TRUE	141964	5.66e-05	26.1385
265	rs61992671	G	A	-0.0130005	-0.00608147	FALSE	FALSE	0.011	0.5794	Rapid3	3.8e-12	0.00187164	462166	Waist circumference || id:ukb-b-9405	TRUE	141964	8.45e-05	39.0491
266	rs62072003	T	C	0.0144325	0.00538547	FALSE	FALSE	0.0143	0.7081	Rapid3	1.8e-08	0.00256295	462166	Waist circumference || id:ukb-b-9405	TRUE	141964	5.12e-05	23.6416
267	rs62243489	G	T	-0.0155648	0.00471108	FALSE	FALSE	0.0114	0.6818	Rapid3	3e-14	0.00204876	462166	Waist circumference || id:ukb-b-9405	TRUE	141964	9.3e-05	43.0063
268	rs62246311	A	G	0.0204929	0.0154796	FALSE	FALSE	0.0153	0.3099	Rapid3	3.5e-12	0.00294652	462166	Waist circumference || id:ukb-b-9405	TRUE	141964	7.72e-05	35.6629
269	rs62261725	G	A	-0.0148698	-0.0147901	FALSE	FALSE	0.0097	0.1268	Rapid3	6.7e-15	0.00190872	462166	Waist circumference || id:ukb-b-9405	TRUE	141964	9.72e-05	44.9185
270	rs6493498	C	T	-0.013082	-0.00628024	FALSE	FALSE	0.0092	0.4914	Rapid3	4.2e-13	0.001805	462166	Waist circumference || id:ukb-b-9405	TRUE	141964	8.49e-05	39.2245
271	rs649458	A	T	-0.018179	-0.00310481	TRUE	TRUE	0.0136	0.8213	Rapid3	1.5e-12	0.00256951	462166	Waist circumference || id:ukb-b-9405	FALSE	141964	7.95e-05	36.7589
272	rs6536575	C	T	0.0108432	0.00652122	FALSE	FALSE	0.0099	0.5104	Rapid3	1.4e-09	0.00178995	462166	Waist circumference || id:ukb-b-9405	TRUE	141964	5.87e-05	27.1315
273	rs6551304	G	A	0.016827	-0.0199007	FALSE	FALSE	0.0127	0.1183	Rapid3	2.1e-12	0.00239416	462166	Waist circumference || id:ukb-b-9405	TRUE	141964	7.92e-05	36.5999
274	rs6567160	C	T	0.0451644	0.0139975	FALSE	FALSE	0.0106	0.1899	Rapid3	7.19e-101	0.00211824	462166	Waist circumference || id:ukb-b-9405	TRUE	141964	0.000728478	336.922
275	rs6575340	A	G	0.0161584	-0.00390762	FALSE	FALSE	0.0095	0.6779	Rapid3	4.6e-18	0.00186502	462166	Waist circumference || id:ukb-b-9405	TRUE	141964	0.000120885	55.8757
276	rs6669341	G	A	-0.0125214	0.00280393	FALSE	FALSE	0.0092	0.7635	Rapid3	4.5e-12	0.0018097	462166	Waist circumference || id:ukb-b-9405	TRUE	141964	7.62e-05	35.2416
277	rs6682438	C	T	0.0124771	0.00914166	FALSE	FALSE	0.0097	0.345	Rapid3	5.4e-11	0.00190203	462166	Waist circumference || id:ukb-b-9405	TRUE	141964	6.85e-05	31.665
278	rs6693294	G	A	-0.0170126	-0.0158733	FALSE	FALSE	0.0105	0.1311	Rapid3	1.1e-18	0.00192843	462166	Waist circumference || id:ukb-b-9405	TRUE	141964	0.000124139	57.3795
279	rs6739755	G	A	-0.0159241	0.0232686	FALSE	FALSE	0.0102	0.0226	Rapid3	3.1e-18	0.00182885	462166	Waist circumference || id:ukb-b-9405	TRUE	141964	0.000121371	56.0999
280	rs67609008	C	T	0.011102	0.00994933	FALSE	FALSE	0.0115	0.3912	Rapid3	2.5e-08	0.00199233	462166	Waist circumference || id:ukb-b-9405	TRUE	141964	5.01e-05	23.1485
281	rs67632512	A	C	0.0165927	-0.00310481	FALSE	FALSE	0.0156	0.8439	Rapid3	3.8e-09	0.00281561	462166	Waist circumference || id:ukb-b-9405	TRUE	141964	5.69e-05	26.3014
282	rs6791983	A	C	0.0123148	0.0151841	FALSE	FALSE	0.0105	0.1487	Rapid3	2.3e-09	0.00205988	462166	Waist circumference || id:ukb-b-9405	TRUE	141964	5.69e-05	26.2845
283	rs6799080	A	G	0.0102307	-0.0169427	FALSE	FALSE	0.0095	0.07475	Rapid3	4.3e-08	0.00186721	462166	Waist circumference || id:ukb-b-9405	TRUE	141964	4.78e-05	22.1083
284	rs6846041	G	C	0.0123073	-0.0171521	TRUE	TRUE	0.0097	0.07681	Rapid3	1.3e-10	0.00191467	462166	Waist circumference || id:ukb-b-9405	FALSE	141964	6.6e-05	30.4932
285	rs6849518	T	C	0.0218636	0.00806737	FALSE	FALSE	0.0135	0.5492	Rapid3	7.1e-16	0.00270973	462166	Waist circumference || id:ukb-b-9405	TRUE	141964	0.000104049	48.0929
286	rs6938973	C	T	0.0120106	0.00964638	FALSE	FALSE	0.0094	0.3058	Rapid3	4.9e-11	0.001827	462166	Waist circumference || id:ukb-b-9405	TRUE	141964	6.92e-05	31.9635
287	rs7034554	G	A	-0.0112644	0.0239854	FALSE	FALSE	0.0094	0.01071	Rapid3	1.1e-09	0.00184813	462166	Waist circumference || id:ukb-b-9405	TRUE	141964	5.94e-05	27.4553
288	rs703984	C	G	-0.011472	0.0257652	TRUE	TRUE	0.0094	0.006325	Rapid3	2.9e-10	0.00181967	462166	Waist circumference || id:ukb-b-9405	FALSE	141964	6.39e-05	29.531
289	rs704061	C	T	0.0146223	-0.00647897	FALSE	FALSE	0.0091	0.4803	Rapid3	4e-16	0.00179659	462166	Waist circumference || id:ukb-b-9405	TRUE	141964	0.000106042	49.014
290	rs7070670	T	C	-0.0120318	0.0148886	FALSE	FALSE	0.0107	0.1655	Rapid3	3.5e-10	0.00191737	462166	Waist circumference || id:ukb-b-9405	TRUE	141964	6.38e-05	29.4929
291	rs7115013	T	C	-0.0106394	-0.0112632	FALSE	FALSE	0.0092	0.2217	Rapid3	3.7e-09	0.00180461	462166	Waist circumference || id:ukb-b-9405	TRUE	141964	5.59e-05	25.8161
292	rs7132908	A	G	0.0215129	-0.000100005	FALSE	FALSE	0.0103	0.9931	Rapid3	1.4e-31	0.00183998	462166	Waist circumference || id:ukb-b-9405	TRUE	141964	0.000219045	101.257
293	rs71495038	A	G	0.0223778	0.0111377	FALSE	FALSE	0.0171	0.515	Rapid3	2.6e-11	0.00335663	462166	Waist circumference || id:ukb-b-9405	TRUE	141964	7.11e-05	32.8693
294	rs7169847	T	G	-0.0102703	0.00129916	FALSE	FALSE	0.0103	0.8993	Rapid3	3.8e-08	0.00186771	462166	Waist circumference || id:ukb-b-9405	TRUE	141964	4.89e-05	22.5806
295	rs7171864	A	G	0.0128894	0.0130149	FALSE	FALSE	0.0106	0.2239	Rapid3	1.1e-11	0.00189898	462166	Waist circumference || id:ukb-b-9405	TRUE	141964	7.45e-05	34.4526
296	rs7206608	G	C	0.0120004	-0.00548493	TRUE	TRUE	0.0097	0.5713	Rapid3	3.8e-10	0.00191641	462166	Waist circumference || id:ukb-b-9405	FALSE	141964	6.28e-05	29.0444
297	rs7218014	C	T	0.0224089	-0.00697561	FALSE	FALSE	0.0113	0.5337	Rapid3	2.7e-23	0.00225393	462166	Waist circumference || id:ukb-b-9405	TRUE	141964	0.000159066	73.5261
298	rs7259070	C	T	0.0153811	0.00924258	FALSE	FALSE	0.0111	0.4101	Rapid3	6.6e-17	0.00184133	462166	Waist circumference || id:ukb-b-9405	TRUE	141964	0.000113921	52.6564
299	rs72617140	C	A	0.0152073	0.00974735	FALSE	FALSE	0.012	0.4208	Rapid3	3e-12	0.00217889	462166	Waist circumference || id:ukb-b-9405	TRUE	141964	7.78e-05	35.9465
300	rs72618637	A	T	-0.0129811	0.00806737	TRUE	TRUE	0.0127	0.5222	Rapid3	2.1e-08	0.00231667	462166	Waist circumference || id:ukb-b-9405	FALSE	141964	5.17e-05	23.9173
301	rs72892910	T	G	0.0301404	0.0180364	FALSE	FALSE	0.0132	0.1728	Rapid3	5.2e-37	0.00237148	462166	Waist circumference || id:ukb-b-9405	TRUE	141964	0.000259062	119.76
302	rs72959041	A	G	0.0302176	-0.0145047	FALSE	FALSE	0.0223	0.5158	Rapid3	5.7e-13	0.00419212	462166	Waist circumference || id:ukb-b-9405	TRUE	141964	8.53e-05	39.4368
303	rs72976986	A	G	-0.0157587	0.001998	FALSE	FALSE	0.0153	0.8978	Rapid3	7.8e-12	0.00230334	462166	Waist circumference || id:ukb-b-9405	TRUE	141964	7.65e-05	35.3482
304	rs73052033	C	T	-0.0210096	-0.00229736	FALSE	FALSE	0.0128	0.8558	Rapid3	7.9e-20	0.00230513	462166	Waist circumference || id:ukb-b-9405	TRUE	141964	0.000133058	61.503
305	rs73068448	T	C	-0.0153436	-0.0190809	FALSE	FALSE	0.0133	0.1515	Rapid3	2e-10	0.00241309	462166	Waist circumference || id:ukb-b-9405	TRUE	141964	6.67e-05	30.8061
306	rs73142879	T	C	-0.0241942	0.00349389	FALSE	FALSE	0.0118	0.7683	Rapid3	2.8e-26	0.00228107	462166	Waist circumference || id:ukb-b-9405	TRUE	141964	0.000181843	84.0567
307	rs7324067	C	T	0.0121297	-0.00895974	FALSE	FALSE	0.0105	0.3922	Rapid3	7.7e-09	0.00210064	462166	Waist circumference || id:ukb-b-9405	TRUE	141964	5.35e-05	24.7181
308	rs735033	G	A	-0.0102658	-0.0168571	FALSE	FALSE	0.0093	0.07054	Rapid3	2.5e-08	0.00184312	462166	Waist circumference || id:ukb-b-9405	TRUE	141964	5.04e-05	23.2773
309	rs7372674	A	C	0.0118947	0.0159718	FALSE	FALSE	0.0095	0.0912	Rapid3	1.7e-10	0.00186339	462166	Waist circumference || id:ukb-b-9405	TRUE	141964	6.5e-05	30.031
310	rs7377083	A	C	0.0143396	0.0194104	FALSE	FALSE	0.0104	0.06324	Rapid3	3.2e-15	0.00181913	462166	Waist circumference || id:ukb-b-9405	TRUE	141964	0.000100858	46.6174
311	rs73985439	C	A	0.0124046	-0.0143959	FALSE	FALSE	0.0108	0.1827	Rapid3	1.6e-10	0.00193905	462166	Waist circumference || id:ukb-b-9405	TRUE	141964	6.55e-05	30.2777
312	rs74395133	C	T	-0.0162995	-0.0403739	FALSE	FALSE	0.0147	0.006064	Rapid3	6.6e-10	0.00263949	462166	Waist circumference || id:ukb-b-9405	TRUE	141964	6.15e-05	28.415
313	rs7442885	G	C	-0.0204724	0.00692392	TRUE	TRUE	0.011	0.5293	Rapid3	6.8e-21	0.00218339	462166	Waist circumference || id:ukb-b-9405	FALSE	141964	0.000141011	65.1793
314	rs7498044	A	G	-0.0151498	0.019018	FALSE	FALSE	0.0119	0.1107	Rapid3	4.9e-12	0.00219298	462166	Waist circumference || id:ukb-b-9405	TRUE	141964	7.81e-05	36.0866
315	rs7498665	G	A	0.026616	0.0112632	FALSE	FALSE	0.0092	0.2239	Rapid3	4.9e-48	0.00182769	462166	Waist circumference || id:ukb-b-9405	TRUE	141964	0.000339949	157.166
316	rs75035127	G	A	-0.0333436	-0.0318862	FALSE	FALSE	0.0289	0.2693	Rapid3	1.5e-10	0.0052036	462166	Waist circumference || id:ukb-b-9405	TRUE	141964	6.55e-05	30.2923
317	rs7519259	A	G	0.0126703	0.00229736	FALSE	FALSE	0.0092	0.8022	Rapid3	1.7e-12	0.00179634	462166	Waist circumference || id:ukb-b-9405	TRUE	141964	8e-05	36.9804
318	rs7537581	A	C	0.0107362	-0.00964638	FALSE	FALSE	0.0101	0.345	Rapid3	2.6e-09	0.00180248	462166	Waist circumference || id:ukb-b-9405	TRUE	141964	5.74e-05	26.53
319	rs7539903	A	T	-0.0107184	-0.00410843	TRUE	TRUE	0.0094	0.6622	Rapid3	5.3e-09	0.00183572	462166	Waist circumference || id:ukb-b-9405	FALSE	141964	5.44e-05	25.1304
320	rs756717	A	G	-0.0107152	-0.00712533	FALSE	FALSE	0.0094	0.4522	Rapid3	6.8e-09	0.00184896	462166	Waist circumference || id:ukb-b-9405	TRUE	141964	5.51e-05	25.4521
321	rs76040172	A	G	-0.0294934	0.00895974	FALSE	FALSE	0.0231	0.6968	Rapid3	1.5e-13	0.00399143	462166	Waist circumference || id:ukb-b-9405	TRUE	141964	8.88e-05	41.029
322	rs76286777	C	T	0.0234759	-0.00309521	FALSE	FALSE	0.0114	0.7887	Rapid3	1.8e-27	0.0021623	462166	Waist circumference || id:ukb-b-9405	TRUE	141964	0.00018777	86.7967
323	rs7630382	T	C	0.013362	-0.0211215	FALSE	FALSE	0.01	0.03436	Rapid3	9.3e-14	0.00179336	462166	Waist circumference || id:ukb-b-9405	TRUE	141964	8.89e-05	41.0974
324	rs765876	G	A	-0.00980862	-0.00568382	FALSE	FALSE	0.0091	0.5333	Rapid3	4.1e-08	0.00178785	462166	Waist circumference || id:ukb-b-9405	TRUE	141964	4.81e-05	22.2234
325	rs7707394	A	G	-0.0167827	-0.0241902	FALSE	FALSE	0.0095	0.01115	Rapid3	2.1e-19	0.00186285	462166	Waist circumference || id:ukb-b-9405	TRUE	141964	0.000129353	59.7899
326	rs7708584	G	A	-0.0121976	-0.00429078	FALSE	FALSE	0.0093	0.6473	Rapid3	1.4e-11	0.00180534	462166	Waist circumference || id:ukb-b-9405	TRUE	141964	7.28e-05	33.6628
327	rs77165542	T	C	-0.0700663	0.0314018	FALSE	FALSE	0.0312	0.3139	Rapid3	9.9e-47	0.00488088	462166	Waist circumference || id:ukb-b-9405	TRUE	141964	0.00033614	155.404
328	rs7752202	T	C	0.0177008	-0.00270365	FALSE	FALSE	0.0135	0.8435	Rapid3	2.7e-12	0.00253183	462166	Waist circumference || id:ukb-b-9405	TRUE	141964	7.77e-05	35.9356
329	rs7755574	T	G	0.010917	-0.00320513	FALSE	FALSE	0.0099	0.7456	Rapid3	3.9e-08	0.00198683	462166	Waist circumference || id:ukb-b-9405	TRUE	141964	4.83e-05	22.3331
330	rs784257	C	T	0.0161785	0.00833464	FALSE	FALSE	0.0132	0.5328	Rapid3	2.3e-12	0.00230615	462166	Waist circumference || id:ukb-b-9405	TRUE	141964	7.97e-05	36.8501
331	rs7845090	A	G	-0.0195133	0.0001	FALSE	FALSE	0.0099	0.992	Rapid3	6.3e-23	0.00197942	462166	Waist circumference || id:ukb-b-9405	TRUE	141964	0.000157113	72.6232
332	rs7925100	A	G	0.0140407	0.001998	FALSE	FALSE	0.0094	0.8318	Rapid3	1.7e-14	0.00182953	462166	Waist circumference || id:ukb-b-9405	TRUE	141964	9.43e-05	43.5933
333	rs7933085	G	A	0.0108889	-0.0119286	FALSE	FALSE	0.0099	0.2291	Rapid3	1.4e-09	0.00179888	462166	Waist circumference || id:ukb-b-9405	TRUE	141964	5.93e-05	27.3944
334	rs7952436	T	C	-0.0289945	0.00429078	FALSE	FALSE	0.021	0.8384	Rapid3	5.9e-19	0.00326001	462166	Waist circumference || id:ukb-b-9405	TRUE	141964	0.000126549	58.494
335	rs7966251	A	G	-0.0115986	-0.0202027	FALSE	FALSE	0.0111	0.06862	Rapid3	1.7e-08	0.00205522	462166	Waist circumference || id:ukb-b-9405	TRUE	141964	5.11e-05	23.6281
336	rs8013377	C	A	-0.0166104	-0.00439035	FALSE	FALSE	0.0102	0.6672	Rapid3	1.9e-16	0.002018	462166	Waist circumference || id:ukb-b-9405	TRUE	141964	0.000108662	50.225
337	rs8024137	T	A	0.0136852	-0.022055	TRUE	TRUE	0.0129	0.08834	Rapid3	4.6e-08	0.00250296	462166	Waist circumference || id:ukb-b-9405	FALSE	141964	4.82e-05	22.2913
338	rs80243702	A	G	0.0151663	0.0117309	FALSE	FALSE	0.0121	0.3379	Rapid3	6.7e-10	0.00245648	462166	Waist circumference || id:ukb-b-9405	TRUE	141964	6.2e-05	28.6664
339	rs8078135	T	C	-0.0101458	-0.00702461	FALSE	FALSE	0.0101	0.4867	Rapid3	1.6e-08	0.00179655	462166	Waist circumference || id:ukb-b-9405	TRUE	141964	5.14e-05	23.7785
340	rs8097672	T	A	0.0167802	0.00310481	TRUE	TRUE	0.0125	0.8025	Rapid3	5e-11	0.00255407	462166	Waist circumference || id:ukb-b-9405	FALSE	141964	6.99e-05	32.3116
341	rs8112818	G	A	-0.0159195	-0.01262	FALSE	FALSE	0.0094	0.1781	Rapid3	3.8e-18	0.00183308	462166	Waist circumference || id:ukb-b-9405	TRUE	141964	0.000121681	56.2433
342	rs815163	C	T	-0.0131383	-0.00109939	FALSE	FALSE	0.0092	0.9025	Rapid3	2.7e-13	0.00179812	462166	Waist circumference || id:ukb-b-9405	TRUE	141964	8.49e-05	39.2543
343	rs8192675	C	T	0.0159923	0.0146062	FALSE	FALSE	0.01	0.1447	Rapid3	4.5e-16	0.00196858	462166	Waist circumference || id:ukb-b-9405	TRUE	141964	0.000105027	48.5449
344	rs852042	G	A	-0.0115951	-0.0210763	FALSE	FALSE	0.0106	0.04641	Rapid3	3e-08	0.00209164	462166	Waist circumference || id:ukb-b-9405	TRUE	141964	4.92e-05	22.76
345	rs852983	A	G	-0.00983151	-0.00461061	FALSE	FALSE	0.0091	0.6162	Rapid3	4.2e-08	0.00179325	462166	Waist circumference || id:ukb-b-9405	TRUE	141964	4.8e-05	22.191
346	rs862227	G	A	-0.0109798	0.00350614	FALSE	FALSE	0.0092	0.7037	Rapid3	8.8e-10	0.00179141	462166	Waist circumference || id:ukb-b-9405	TRUE	141964	5.99e-05	27.663
347	rs862320	T	C	-0.0180264	-0.00190181	FALSE	FALSE	0.0092	0.8365	Rapid3	4.4e-23	0.0018218	462166	Waist circumference || id:ukb-b-9405	TRUE	141964	0.000157167	72.6485
348	rs876605	G	A	-0.0111634	-0.00129916	FALSE	FALSE	0.0104	0.9042	Rapid3	4.2e-08	0.00203598	462166	Waist circumference || id:ukb-b-9405	TRUE	141964	4.8e-05	22.1744
349	rs879620	T	C	0.0194431	-0.0114655	FALSE	FALSE	0.0094	0.2219	Rapid3	4.9e-26	0.00184223	462166	Waist circumference || id:ukb-b-9405	TRUE	141964	0.00017933	82.8946
350	rs883403	C	T	-0.0176676	-0.00747202	FALSE	FALSE	0.0135	0.5773	Rapid3	9.5e-13	0.00247511	462166	Waist circumference || id:ukb-b-9405	TRUE	141964	8.15e-05	37.6783
351	rs894736	G	A	0.0157371	-0.00039992	FALSE	FALSE	0.0103	0.9706	Rapid3	3.6e-17	0.00186806	462166	Waist circumference || id:ukb-b-9405	TRUE	141964	0.0001145	52.9237
352	rs923994	G	A	-0.0130094	0.00581688	FALSE	FALSE	0.0111	0.6048	Rapid3	2.2e-09	0.0021745	462166	Waist circumference || id:ukb-b-9405	TRUE	141964	5.75e-05	26.5637
353	rs9289630	C	G	0.0144758	-0.00350614	TRUE	TRUE	0.0101	0.7326	Rapid3	3.5e-15	0.00183898	462166	Waist circumference || id:ukb-b-9405	FALSE	141964	9.96e-05	46.0427
354	rs9294260	A	G	0.0131781	0.000699755	FALSE	FALSE	0.0099	0.9414	Rapid3	2.4e-13	0.00179925	462166	Waist circumference || id:ukb-b-9405	TRUE	141964	8.66e-05	40.0457
355	rs9308964	T	C	-0.0099592	0.00279609	FALSE	FALSE	0.0092	0.7585	Rapid3	3.5e-08	0.00180578	462166	Waist circumference || id:ukb-b-9405	TRUE	141964	4.88e-05	22.5324
356	rs9316661	C	T	-0.0156101	-0.00319489	FALSE	FALSE	0.0112	0.7786	Rapid3	3.8e-12	0.00224739	462166	Waist circumference || id:ukb-b-9405	TRUE	141964	7.76e-05	35.8655
357	rs9370243	T	G	0.0195525	0.0235212	FALSE	FALSE	0.0173	0.1748	Rapid3	1.9e-09	0.00325673	462166	Waist circumference || id:ukb-b-9405	TRUE	141964	5.77e-05	26.6686
358	rs9378676	C	A	0.0130316	0.00120072	FALSE	FALSE	0.0108	0.9121	Rapid3	7e-10	0.00211353	462166	Waist circumference || id:ukb-b-9405	TRUE	141964	6.09e-05	28.1384
359	rs945211	C	G	0.0100787	-0.00220242	TRUE	TRUE	0.0103	0.8348	Rapid3	4.1e-08	0.0018363	462166	Waist circumference || id:ukb-b-9405	FALSE	141964	4.81e-05	22.2197
360	rs9478496	C	T	0.0145491	0.000900405	FALSE	FALSE	0.0133	0.9451	Rapid3	1.9e-09	0.00242098	462166	Waist circumference || id:ukb-b-9405	TRUE	141964	5.81e-05	26.855
361	rs9568867	A	G	0.022614	0.0259601	FALSE	FALSE	0.0145	0.0745	Rapid3	4.2e-17	0.00268971	462166	Waist circumference || id:ukb-b-9405	TRUE	141964	0.000115111	53.2064
362	rs9584870	C	T	-0.0108139	0.0103534	FALSE	FALSE	0.0094	0.2703	Rapid3	1.1e-08	0.00189234	462166	Waist circumference || id:ukb-b-9405	TRUE	141964	5.43e-05	25.0867
363	rs9654453	C	T	0.0170405	0.00190181	FALSE	FALSE	0.0152	0.8988	Rapid3	1.7e-10	0.00266903	462166	Waist circumference || id:ukb-b-9405	TRUE	141964	6.54e-05	30.2113
364	rs9673839	G	A	0.0109063	-0.00139902	FALSE	FALSE	0.0098	0.8873	Rapid3	1.3e-09	0.00179863	462166	Waist circumference || id:ukb-b-9405	TRUE	141964	5.95e-05	27.4793
365	rs9814758	G	T	-0.0111552	-0.0302382	FALSE	FALSE	0.0104	0.003816	Rapid3	2.7e-09	0.00187521	462166	Waist circumference || id:ukb-b-9405	TRUE	141964	5.71e-05	26.3681
366	rs9835772	T	A	0.0121296	0.00511305	TRUE	TRUE	0.0106	0.6314	Rapid3	5.6e-09	0.00208107	462166	Waist circumference || id:ukb-b-9405	FALSE	141964	5.42e-05	25.0619
367	rs9843653	C	T	0.0195793	0.00642057	FALSE	FALSE	0.0091	0.4863	Rapid3	6.7e-28	0.00178819	462166	Waist circumference || id:ukb-b-9405	TRUE	141964	0.00019157	88.5539
368	rs9888533	T	C	0.0108325	-0.0202027	FALSE	FALSE	0.0102	0.04903	Rapid3	3e-09	0.00182556	462166	Waist circumference || id:ukb-b-9405	TRUE	141964	5.83e-05	26.9602
369	rs9902846	T	C	0.0133756	0.00588266	FALSE	FALSE	0.0106	0.5819	Rapid3	4.2e-12	0.00192994	462166	Waist circumference || id:ukb-b-9405	TRUE	141964	7.73e-05	35.7484
370	rs9916444	G	C	0.0114738	0.0164343	TRUE	TRUE	0.0096	0.08811	Rapid3	1.3e-09	0.0018902	462166	Waist circumference || id:ukb-b-9405	FALSE	141964	5.92e-05	27.3753
371	rs9926784	C	T	-0.0132587	0.00350614	FALSE	FALSE	0.0119	0.7715	Rapid3	8.7e-09	0.00230452	462166	Waist circumference || id:ukb-b-9405	TRUE	141964	5.29e-05	24.4545

## Sheet: Table S5
Table S5. Detailed information of instrumental variables used in causality estimate between WC and CKDi25
	SNP	effect_allele.exposure	other_allele.exposure	beta.exposure	beta.outcome	palindromic	ambiguous	se.outcome	pval.outcome	outcome	pval.exposure	se.exposure	samplesize.exposure	exposure	mr_keep	samplesize.outcome	R2	F
1	rs1013402	G	A	0.0250906	0.00170145	FALSE	FALSE	0.0138	0.9013	CKDi25	3.9e-39	0.00191723	462166	Waist circumference || id:ukb-b-9405	TRUE	195145	0.000273257	126.324
2	rs10150482	A	G	0.0219574	0.00508704	FALSE	FALSE	0.0156	0.7419	CKDi26	4.5e-24	0.00216957	462166	Waist circumference || id:ukb-b-9405	TRUE	195145	0.000165655	76.5725
3	rs10184230	T	C	-0.0121164	0.0166604	FALSE	FALSE	0.0169	0.3254	CKDi27	8.9e-11	0.00186862	462166	Waist circumference || id:ukb-b-9405	TRUE	195145	6.7e-05	30.9674
4	rs10185199	A	G	-0.0114529	-0.0426988	FALSE	FALSE	0.0179	0.01715	CKDi28	2e-08	0.0020405	462166	Waist circumference || id:ukb-b-9405	TRUE	195145	5.3e-05	24.4811
5	rs1019240	T	A	0.0124023	-0.0249853	TRUE	TRUE	0.0162	0.1221	CKDi29	3.7e-11	0.00187454	462166	Waist circumference || id:ukb-b-9405	FALSE	195145	7.06e-05	32.633
6	rs10236214	T	C	0.013799	-0.00853633	FALSE	FALSE	0.0136	0.5313	CKDi30	1.9e-13	0.00187561	462166	Waist circumference || id:ukb-b-9405	TRUE	195145	8.75e-05	40.4573
7	rs10248298	A	C	0.0132553	0.00985132	FALSE	FALSE	0.0131	0.4522	CKDi31	8.8e-13	0.00185427	462166	Waist circumference || id:ukb-b-9405	TRUE	195145	8.15e-05	37.6903
8	rs1025065	G	T	-0.010284	-0.00816656	FALSE	FALSE	0.0134	0.5428	CKDi32	3.6e-08	0.00186623	462166	Waist circumference || id:ukb-b-9405	TRUE	195145	4.88e-05	22.5491
9	rs10257197	G	A	-0.0154813	0.0134906	FALSE	FALSE	0.0239	0.5728	CKDi33	3e-10	0.00245771	462166	Waist circumference || id:ukb-b-9405	TRUE	195145	6.39e-05	29.5247
10	rs10269774	A	G	0.0119597	0.00667766	FALSE	FALSE	0.0136	0.6233	CKDi34	3.6e-10	0.00190774	462166	Waist circumference || id:ukb-b-9405	TRUE	195145	6.29e-05	29.0727
11	rs1037702	A	G	-0.0101871	0.0113355	FALSE	FALSE	0.0166	0.4958	CKDi35	3.6e-08	0.00184913	462166	Waist circumference || id:ukb-b-9405	TRUE	195145	4.88e-05	22.5596
12	rs10406327	G	C	0.0103615	-0.00647897	TRUE	TRUE	0.0127	0.6127	CKDi36	8e-09	0.00179628	462166	Waist circumference || id:ukb-b-9405	FALSE	195145	5.36e-05	24.7656
13	rs10423928	A	T	-0.0265551	0.00359354	TRUE	TRUE	0.0158	0.8188	CKDi37	6.8e-32	0.00225944	462166	Waist circumference || id:ukb-b-9405	FALSE	195145	0.000220832	102.083
14	rs10471636	A	G	-0.010111	-0.0179603	FALSE	FALSE	0.0158	0.2531	CKDi38	3e-08	0.00182385	462166	Waist circumference || id:ukb-b-9405	TRUE	195145	5.11e-05	23.6178
15	rs10490869	T	A	0.0163389	0.00491204	TRUE	TRUE	0.0157	0.7558	CKDi39	1.2e-13	0.00220375	462166	Waist circumference || id:ukb-b-9405	FALSE	195145	8.84e-05	40.882
16	rs10499014	G	C	-0.0132827	-0.0277124	TRUE	TRUE	0.0178	0.1201	CKDi40	5.9e-11	0.00202893	462166	Waist circumference || id:ukb-b-9405	FALSE	195145	6.93e-05	32.041
17	rs10505836	C	A	0.0152705	0.025523	FALSE	FALSE	0.0219	0.244	CKDi41	4.1e-09	0.00259774	462166	Waist circumference || id:ukb-b-9405	TRUE	195145	5.61e-05	25.9492
18	rs1051613	A	G	-0.00995199	-0.00120072	FALSE	FALSE	0.0131	0.9284	CKDi42	3.1e-08	0.00179742	462166	Waist circumference || id:ukb-b-9405	TRUE	195145	4.91e-05	22.7065
19	rs1056441	C	T	0.0127063	-0.0028958	FALSE	FALSE	0.0136	0.8301	CKDi43	3.1e-11	0.00191349	462166	Waist circumference || id:ukb-b-9405	TRUE	195145	7.08e-05	32.7182
20	rs10732335	C	A	-0.0147414	-0.0356567	FALSE	FALSE	0.0161	0.02701	CKDi44	3.1e-16	0.00180443	462166	Waist circumference || id:ukb-b-9405	TRUE	195145	0.00010724	49.5677
21	rs10757898	A	G	-0.00996701	-0.0193867	FALSE	FALSE	0.0158	0.2194	CKDi45	4e-08	0.00181479	462166	Waist circumference || id:ukb-b-9405	TRUE	195145	4.96e-05	22.92
22	rs1078455	C	T	0.0111735	-0.00558438	FALSE	FALSE	0.0173	0.7454	CKDi46	9.7e-09	0.00194801	462166	Waist circumference || id:ukb-b-9405	TRUE	195145	5.34e-05	24.6634
23	rs10787738	T	C	0.0153066	0.0185273	FALSE	FALSE	0.0182	0.3101	CKDi47	2.1e-13	0.00208556	462166	Waist circumference || id:ukb-b-9405	TRUE	195145	8.89e-05	41.0972
24	rs10795418	G	A	0.0127004	0.0213258	FALSE	FALSE	0.0142	0.1315	CKDi48	2.4e-11	0.00190172	462166	Waist circumference || id:ukb-b-9405	TRUE	195145	7.19e-05	33.229
25	rs10803762	A	G	0.0119451	0.0330479	FALSE	FALSE	0.0141	0.01916	CKDi49	4.4e-10	0.00191493	462166	Waist circumference || id:ukb-b-9405	TRUE	195145	6.24e-05	28.8273
26	rs10824211	T	C	0.0150646	0.015578	FALSE	FALSE	0.0229	0.4966	CKDi50	6.3e-09	0.00259306	462166	Waist circumference || id:ukb-b-9405	TRUE	195145	5.45e-05	25.1847
27	rs10827380	T	C	0.0116104	0.0165621	FALSE	FALSE	0.0135	0.2197	CKDi51	1.8e-09	0.0019302	462166	Waist circumference || id:ukb-b-9405	TRUE	195145	5.81e-05	26.8554
28	rs10835676	G	C	0.0123512	0.00410843	TRUE	TRUE	0.0154	0.7891	CKDi52	4e-09	0.00209843	462166	Waist circumference || id:ukb-b-9405	FALSE	195145	5.57e-05	25.7533
29	rs10887578	C	G	0.0106684	0.0161686	TRUE	TRUE	0.0158	0.3053	CKDi53	3.1e-09	0.00179976	462166	Waist circumference || id:ukb-b-9405	FALSE	195145	5.69e-05	26.3014
30	rs10938398	A	G	0.0222115	0.00409162	FALSE	FALSE	0.013	0.7548	CKDi54	1e-34	0.00180756	462166	Waist circumference || id:ukb-b-9405	TRUE	195145	0.000242322	112.02
31	rs10947793	G	A	-0.0127212	0.015723	FALSE	FALSE	0.0164	0.3381	CKDi55	8.1e-12	0.0018605	462166	Waist circumference || id:ukb-b-9405	TRUE	195145	7.56e-05	34.9395
32	rs10957087	A	T	0.0139437	-0.0262413	TRUE	TRUE	0.0222	0.2378	CKDi56	1.2e-08	0.00244363	462166	Waist circumference || id:ukb-b-9405	FALSE	195145	5.22e-05	24.1107
33	rs10992854	C	T	-0.0112545	0.00220242	FALSE	FALSE	0.0167	0.8929	CKDi57	5.4e-09	0.00192897	462166	Waist circumference || id:ukb-b-9405	TRUE	195145	5.49e-05	25.3942
34	rs11012732	G	A	0.0193536	0.0280909	FALSE	FALSE	0.0136	0.03934	CKDi58	2.4e-24	0.00190117	462166	Waist circumference || id:ukb-b-9405	TRUE	195145	0.000166056	76.7577
35	rs11058233	G	A	0.0159705	-0.0071742	FALSE	FALSE	0.0149	0.6299	CKDi59	1.2e-14	0.00206852	462166	Waist circumference || id:ukb-b-9405	TRUE	195145	9.55e-05	44.1376
36	rs1108548	G	A	0.0121715	-0.00886063	FALSE	FALSE	0.0179	0.6189	CKDi60	1.2e-09	0.00200003	462166	Waist circumference || id:ukb-b-9405	TRUE	195145	5.94e-05	27.4407
37	rs11099020	T	C	-0.0112449	0.00039992	FALSE	FALSE	0.0133	0.9754	CKDi61	1.7e-09	0.00186604	462166	Waist circumference || id:ukb-b-9405	TRUE	195145	5.82e-05	26.912
38	rs1111817	G	C	-0.0105597	-0.00518653	TRUE	TRUE	0.0163	0.7497	CKDi62	2e-08	0.00188105	462166	Waist circumference || id:ukb-b-9405	FALSE	195145	5.17e-05	23.8915
39	rs111258054	T	C	0.0159528	0.013607	FALSE	FALSE	0.0207	0.5098	CKDi63	9.5e-12	0.00234105	462166	Waist circumference || id:ukb-b-9405	TRUE	195145	7.63e-05	35.2718
40	rs11150745	G	A	-0.0160848	-0.00796817	FALSE	FALSE	0.017	0.6406	CKDi64	6.8e-17	0.00192604	462166	Waist circumference || id:ukb-b-9405	TRUE	195145	0.000112166	51.8447
41	rs11160600	G	A	0.0180478	-0.0178399	FALSE	FALSE	0.0277	0.5197	CKDi65	7.1e-09	0.00311766	462166	Waist circumference || id:ukb-b-9405	TRUE	195145	5.46e-05	25.2372
42	rs11162968	C	T	0.0122283	0.028914	FALSE	FALSE	0.0171	0.08968	CKDi66	2.1e-10	0.00192412	462166	Waist circumference || id:ukb-b-9405	TRUE	195145	6.47e-05	29.8861
43	rs11165493	A	G	0.0107576	-0.0393647	FALSE	FALSE	0.0166	0.01792	CKDi67	1.3e-08	0.00189335	462166	Waist circumference || id:ukb-b-9405	TRUE	195145	5.22e-05	24.1082
44	rs1117619	G	C	-0.0120513	-0.00965326	TRUE	TRUE	0.0144	0.4993	CKDi68	5e-09	0.00206049	462166	Waist circumference || id:ukb-b-9405	FALSE	195145	5.45e-05	25.1788
45	rs11196657	C	T	0.0124451	-0.0226417	FALSE	FALSE	0.015	0.1316	CKDi69	3.4e-09	0.00210599	462166	Waist circumference || id:ukb-b-9405	TRUE	195145	5.6e-05	25.8678
46	rs11215381	C	T	0.0111759	0.00531409	FALSE	FALSE	0.0127	0.6757	CKDi70	4.6e-10	0.00179363	462166	Waist circumference || id:ukb-b-9405	TRUE	195145	6.23e-05	28.7869
47	rs11218510	A	G	-0.0115323	-0.000500125	FALSE	FALSE	0.0131	0.9707	CKDi71	2.9e-10	0.00182872	462166	Waist circumference || id:ukb-b-9405	TRUE	195145	6.39e-05	29.5171
48	rs11223204	G	A	0.0122154	0.018979	FALSE	FALSE	0.0158	0.2283	CKDi72	1.5e-11	0.00180899	462166	Waist circumference || id:ukb-b-9405	TRUE	195145	7.33e-05	33.8867
49	rs113132247	A	G	0.0153033	0.00886063	FALSE	FALSE	0.0179	0.6201	CKDi73	8.4e-10	0.00249349	462166	Waist circumference || id:ukb-b-9405	TRUE	195145	6.07e-05	28.0582
50	rs113866544	C	T	0.0303242	-0.005286	FALSE	FALSE	0.0248	0.8322	CKDi74	1.4e-17	0.003552	462166	Waist circumference || id:ukb-b-9405	TRUE	195145	0.000117067	54.1106
51	rs114964326	A	G	-0.0301131	-0.0368715	FALSE	FALSE	0.0628	0.5568	CKDi75	2.1e-08	0.00537007	462166	Waist circumference || id:ukb-b-9405	TRUE	195145	5.1e-05	23.5616
52	rs115056380	A	G	-0.0236683	0.022935	FALSE	FALSE	0.0338	0.4978	CKDi76	1.3e-08	0.00416636	462166	Waist circumference || id:ukb-b-9405	TRUE	195145	5.15e-05	23.8188
53	rs11603984	T	G	-0.0169839	-0.00250313	FALSE	FALSE	0.0191	0.8948	CKDi77	8.9e-11	0.00261937	462166	Waist circumference || id:ukb-b-9405	TRUE	195145	6.74e-05	31.1623
54	rs11614326	A	G	-0.0102606	-0.00904074	FALSE	FALSE	0.0159	0.5698	CKDi78	1.6e-08	0.0018167	462166	Waist circumference || id:ukb-b-9405	TRUE	195145	5.22e-05	24.132
55	rs11636611	T	C	0.0107144	-0.00904074	FALSE	FALSE	0.0129	0.488	CKDi79	2.3e-09	0.00179296	462166	Waist circumference || id:ukb-b-9405	TRUE	195145	5.74e-05	26.5285
56	rs11639596	C	A	-0.011872	-0.0205866	FALSE	FALSE	0.0184	0.2617	CKDi80	1.1e-08	0.00207809	462166	Waist circumference || id:ukb-b-9405	TRUE	195145	5.3e-05	24.4805
57	rs11653367	G	A	-0.0151666	0.0243952	FALSE	FALSE	0.0169	0.1502	CKDi81	2.5e-15	0.00191685	462166	Waist circumference || id:ukb-b-9405	TRUE	195145	0.000101423	46.8789
58	rs11666480	G	C	0.0132885	-0.00439035	TRUE	TRUE	0.0129	0.7358	CKDi82	1.9e-13	0.00180641	462166	Waist circumference || id:ukb-b-9405	FALSE	195145	8.78e-05	40.5942
59	rs11675464	G	A	0.0112729	-0.0301412	FALSE	FALSE	0.0129	0.01988	CKDi83	3.7e-10	0.00179869	462166	Waist circumference || id:ukb-b-9405	TRUE	195145	6.25e-05	28.9011
60	rs11704728	T	C	0.0133307	-0.0174514	FALSE	FALSE	0.016	0.2741	CKDi84	3.9e-09	0.00226433	462166	Waist circumference || id:ukb-b-9405	TRUE	195145	5.61e-05	25.9208
61	rs11757278	C	T	-0.012784	-0.0109399	FALSE	FALSE	0.0136	0.4265	CKDi85	4.9e-11	0.00194427	462166	Waist circumference || id:ukb-b-9405	TRUE	195145	6.91e-05	31.9551
62	rs11767811	A	G	-0.0150345	-0.0112632	FALSE	FALSE	0.0161	0.4805	CKDi86	8.9e-11	0.00231875	462166	Waist circumference || id:ukb-b-9405	TRUE	195145	6.71e-05	31.0234
63	rs11773362	T	C	-0.0104772	-0.00833464	FALSE	FALSE	0.0136	0.5412	CKDi87	3.2e-08	0.0018937	462166	Waist circumference || id:ukb-b-9405	TRUE	195145	4.9e-05	22.6425
64	rs11778934	G	C	-0.0122168	-0.000699755	TRUE	TRUE	0.0157	0.9665	CKDi88	1.1e-11	0.00179945	462166	Waist circumference || id:ukb-b-9405	FALSE	195145	7.42e-05	34.3121
65	rs11787216	T	C	0.011505	-0.000700245	FALSE	FALSE	0.0163	0.964	CKDi89	1.2e-09	0.0018915	462166	Waist circumference || id:ukb-b-9405	TRUE	195145	6.16e-05	28.4923
66	rs1182199	A	C	-0.0135196	0.0230327	FALSE	FALSE	0.0138	0.09716	CKDi90	3.6e-12	0.00194469	462166	Waist circumference || id:ukb-b-9405	TRUE	195145	7.74e-05	35.776
67	rs11824092	C	T	0.012491	-0.0127188	FALSE	FALSE	0.0163	0.4378	CKDi91	2.4e-11	0.00187069	462166	Waist circumference || id:ukb-b-9405	TRUE	195145	7.23e-05	33.3992
68	rs1183668	G	C	-0.0120589	-0.00846408	TRUE	TRUE	0.0166	0.6082	CKDi92	9.3e-11	0.00186172	462166	Waist circumference || id:ukb-b-9405	FALSE	195145	6.78e-05	31.3387
69	rs11842871	T	G	-0.0127878	-0.0273712	FALSE	FALSE	0.0146	0.06047	CKDi93	4e-10	0.00204439	462166	Waist circumference || id:ukb-b-9405	TRUE	195145	6.29e-05	29.0795
70	rs1188209	G	A	0.0102398	-0.00915794	FALSE	FALSE	0.0129	0.4749	CKDi94	1.6e-08	0.00181136	462166	Waist circumference || id:ukb-b-9405	TRUE	195145	5.19e-05	23.9729
71	rs11898037	C	T	0.0105694	-0.00169856	FALSE	FALSE	0.0132	0.8946	CKDi95	1.2e-08	0.00185324	462166	Waist circumference || id:ukb-b-9405	TRUE	195145	5.19e-05	24.006
72	rs1191600	A	C	-0.0108005	0.0140015	FALSE	FALSE	0.013	0.2847	CKDi96	3.8e-09	0.00183345	462166	Waist circumference || id:ukb-b-9405	TRUE	195145	5.63e-05	26.0133
73	rs12001437	C	T	0.0109331	0.0101514	FALSE	FALSE	0.0161	0.5237	CKDi97	3.8e-09	0.00185543	462166	Waist circumference || id:ukb-b-9405	TRUE	195145	5.56e-05	25.6894
74	rs12042959	G	A	-0.014934	0.0077298	FALSE	FALSE	0.0209	0.7122	CKDi98	5.2e-09	0.00255686	462166	Waist circumference || id:ukb-b-9405	TRUE	195145	5.49e-05	25.3966
75	rs12072739	G	A	0.0162106	0.0295318	FALSE	FALSE	0.0148	0.04594	CKDi99	3.9e-14	0.00214325	462166	Waist circumference || id:ukb-b-9405	TRUE	195145	9.15e-05	42.2853
76	rs12103006	G	A	0.0124779	-0.0127188	FALSE	FALSE	0.0159	0.4235	CKDi100	5.1e-12	0.00180782	462166	Waist circumference || id:ukb-b-9405	TRUE	195145	7.64e-05	35.2944
77	rs12107172	G	A	0.0156855	-0.00169856	FALSE	FALSE	0.0179	0.926	CKDi101	1.8e-09	0.00260901	462166	Waist circumference || id:ukb-b-9405	TRUE	195145	5.8e-05	26.802
78	rs12140153	T	G	-0.0265936	-0.0272684	FALSE	FALSE	0.0222	0.2188	CKDi102	2.1e-17	0.00313243	462166	Waist circumference || id:ukb-b-9405	TRUE	195145	0.000120719	55.7986
79	rs1218824	A	G	0.012491	-0.016536	FALSE	FALSE	0.0134	0.2191	CKDi103	4.2e-11	0.00189332	462166	Waist circumference || id:ukb-b-9405	TRUE	195145	6.99e-05	32.2954
80	rs12225345	G	A	0.0145982	-0.01262	FALSE	FALSE	0.0169	0.4574	CKDi104	1.3e-09	0.00240459	462166	Waist circumference || id:ukb-b-9405	TRUE	195145	5.89e-05	27.2314
81	rs12245654	C	A	0.023047	0.0243952	FALSE	FALSE	0.0225	0.2766	CKDi105	3.2e-11	0.00347158	462166	Waist circumference || id:ukb-b-9405	TRUE	195145	7.15e-05	33.0418
82	rs12273545	T	C	0.0222638	-0.0447882	FALSE	FALSE	0.0265	0.08998	CKDi106	9.4e-09	0.00387781	462166	Waist circumference || id:ukb-b-9405	TRUE	195145	5.28e-05	24.4228
83	rs12287076	C	G	0.0210638	-0.0173496	TRUE	TRUE	0.0175	0.3206	CKDi107	1.3e-26	0.00197238	462166	Waist circumference || id:ukb-b-9405	FALSE	195145	0.000183789	84.9562
84	rs1229984	C	T	0.0301377	-0.102286	FALSE	FALSE	0.0647	0.1134	CKDi108	2.8e-08	0.00542443	462166	Waist circumference || id:ukb-b-9405	TRUE	195145	4.81e-05	22.2339
85	rs12375196	A	C	0.0132187	0.000899595	FALSE	FALSE	0.0128	0.9424	CKDi109	3.8e-13	0.00182044	462166	Waist circumference || id:ukb-b-9405	TRUE	195145	8.54e-05	39.4573
86	rs12462975	A	G	0.01754	0.00727348	FALSE	FALSE	0.0169	0.6648	CKDi110	5.9e-20	0.00191777	462166	Waist circumference || id:ukb-b-9405	TRUE	195145	0.000135975	62.8511
87	rs12463617	C	A	0.0431919	-0.0104453	FALSE	FALSE	0.0209	0.6177	CKDi111	1.8e-74	0.00236577	462166	Waist circumference || id:ukb-b-9405	TRUE	195145	0.000531209	245.636
88	rs12478299	C	T	-0.0115796	0.00130085	FALSE	FALSE	0.0151	0.9325	CKDi112	1.9e-08	0.00206169	462166	Waist circumference || id:ukb-b-9405	TRUE	195145	5.06e-05	23.3644
89	rs12549000	A	T	0.0164111	-0.0160278	TRUE	TRUE	0.0248	0.5186	CKDi113	1.9e-08	0.00292178	462166	Waist circumference || id:ukb-b-9405	FALSE	195145	5.12e-05	23.6839
90	rs12877270	A	G	0.0117224	0.00598207	FALSE	FALSE	0.013	0.6421	CKDi114	1.1e-10	0.00181553	462166	Waist circumference || id:ukb-b-9405	TRUE	195145	6.78e-05	31.3321
91	rs12880641	G	T	-0.0138449	-0.010841	FALSE	FALSE	0.0135	0.4221	CKDi115	2.4e-13	0.00188965	462166	Waist circumference || id:ukb-b-9405	TRUE	195145	8.58e-05	39.6717
92	rs12926311	C	G	-0.0124576	-0.00783058	TRUE	TRUE	0.0167	0.6387	CKDi116	3.2e-11	0.00187714	462166	Waist circumference || id:ukb-b-9405	FALSE	195145	7.09e-05	32.7908
93	rs1296328	C	A	-0.0131912	-0.00219758	FALSE	FALSE	0.013	0.8659	CKDi117	3.1e-13	0.00180908	462166	Waist circumference || id:ukb-b-9405	TRUE	195145	8.58e-05	39.6531
94	rs12983532	T	C	-0.0149964	0.0141001	FALSE	FALSE	0.0186	0.4472	CKDi118	7.6e-13	0.00209191	462166	Waist circumference || id:ukb-b-9405	TRUE	195145	8.46e-05	39.0966
95	rs13033310	A	G	0.0125512	0.0104453	FALSE	FALSE	0.0146	0.4718	CKDi119	1.3e-09	0.00206781	462166	Waist circumference || id:ukb-b-9405	TRUE	195145	5.95e-05	27.503
96	rs13047416	G	C	-0.0139009	-0.00647897	TRUE	TRUE	0.0162	0.6897	CKDi120	6.6e-14	0.00185438	462166	Waist circumference || id:ukb-b-9405	FALSE	195145	9.08e-05	41.9556
97	rs13163306	A	G	-0.00988959	-0.0198966	FALSE	FALSE	0.0127	0.1196	CKDi121	3.5e-08	0.00179351	462166	Waist circumference || id:ukb-b-9405	TRUE	195145	4.87e-05	22.4976
98	rs13182474	C	G	-0.0117225	0.0158733	TRUE	TRUE	0.0141	0.2576	CKDi122	1e-09	0.00192056	462166	Waist circumference || id:ukb-b-9405	FALSE	195145	5.97e-05	27.5896
99	rs1320903	A	G	0.017072	0.00508704	FALSE	FALSE	0.0138	0.7132	CKDi123	5.2e-19	0.00191652	462166	Waist circumference || id:ukb-b-9405	TRUE	195145	0.000126783	58.6018
100	rs1321521	A	C	0.0141428	0.000699755	FALSE	FALSE	0.0136	0.9582	CKDi124	5.1e-14	0.00187867	462166	Waist circumference || id:ukb-b-9405	TRUE	195145	9.04e-05	41.7962
101	rs13264909	T	A	-0.0122831	0.0119714	TRUE	TRUE	0.0129	0.3558	CKDi125	1.2e-11	0.00181048	462166	Waist circumference || id:ukb-b-9405	FALSE	195145	7.39e-05	34.1629
102	rs1327259	G	A	-0.0115864	-0.0116321	FALSE	FALSE	0.0132	0.3775	CKDi126	3.1e-10	0.0018403	462166	Waist circumference || id:ukb-b-9405	TRUE	195145	6.37e-05	29.4596
103	rs13288841	A	G	0.0190501	0.00508704	FALSE	FALSE	0.0138	0.7104	CKDi127	2.2e-23	0.00191229	462166	Waist circumference || id:ukb-b-9405	TRUE	195145	0.000158369	73.2038
104	rs13322435	G	A	-0.0169561	-0.00429078	FALSE	FALSE	0.0167	0.7953	CKDi128	1.9e-20	0.00182964	462166	Waist circumference || id:ukb-b-9405	TRUE	195145	0.000138504	64.0206
105	rs13333747	C	T	-0.022678	0.0462534	FALSE	FALSE	0.0229	0.04319	CKDi129	1.9e-22	0.00232636	462166	Waist circumference || id:ukb-b-9405	TRUE	195145	0.000153577	70.9887
106	rs1336486	G	T	0.012489	0.0236781	FALSE	FALSE	0.0138	0.08752	CKDi130	6e-11	0.00190819	462166	Waist circumference || id:ukb-b-9405	TRUE	195145	6.88e-05	31.809
107	rs13410783	G	A	0.0141058	0.0139975	FALSE	FALSE	0.0165	0.3936	CKDi131	2.4e-14	0.0018498	462166	Waist circumference || id:ukb-b-9405	TRUE	195145	9.27e-05	42.852
108	rs13420048	A	C	-0.0133504	-0.00964638	FALSE	FALSE	0.0162	0.5549	CKDi132	7e-13	0.00185957	462166	Waist circumference || id:ukb-b-9405	TRUE	195145	8.26e-05	38.1876
109	rs13427822	G	A	-0.0141495	-0.00518653	FALSE	FALSE	0.0174	0.764	CKDi133	3.2e-12	0.00203048	462166	Waist circumference || id:ukb-b-9405	TRUE	195145	7.91e-05	36.5795
110	rs1346841	A	G	-0.0106038	-0.0101514	FALSE	FALSE	0.0134	0.4452	CKDi134	6.4e-09	0.00182614	462166	Waist circumference || id:ukb-b-9405	TRUE	195145	5.42e-05	25.0466
111	rs1357079	C	T	0.011183	-0.0028958	FALSE	FALSE	0.0157	0.8538	CKDi135	6.2e-10	0.00180784	462166	Waist circumference || id:ukb-b-9405	TRUE	195145	6.13e-05	28.3331
112	rs1360201	T	C	0.00979421	0.00657832	FALSE	FALSE	0.0127	0.6032	CKDi136	4.4e-08	0.00178924	462166	Waist circumference || id:ukb-b-9405	TRUE	195145	4.79e-05	22.1378
113	rs1405261	A	T	-0.00985187	0.00059982	TRUE	TRUE	0.0159	0.9697	CKDi137	4.8e-08	0.0018049	462166	Waist circumference || id:ukb-b-9405	FALSE	195145	4.77e-05	22.0434
114	rs1411432	C	A	0.0150036	0.00692392	FALSE	FALSE	0.0214	0.7463	CKDi138	7.7e-11	0.00230632	462166	Waist circumference || id:ukb-b-9405	TRUE	195145	6.82e-05	31.5359
115	rs1436348	G	A	0.0124929	0.0230639	FALSE	FALSE	0.0129	0.07388	CKDi139	5.4e-12	0.00181185	462166	Waist circumference || id:ukb-b-9405	TRUE	195145	7.59e-05	35.0792
116	rs1441098	T	A	-0.00990642	-0.0219572	TRUE	TRUE	0.0168	0.1911	CKDi140	3.5e-08	0.00179682	462166	Waist circumference || id:ukb-b-9405	FALSE	195145	4.87e-05	22.4995
117	rs1441264	A	G	0.0150095	-0.00120072	FALSE	FALSE	0.0131	0.928	CKDi141	7.6e-16	0.00186203	462166	Waist circumference || id:ukb-b-9405	TRUE	195145	0.000108686	50.2364
118	rs145350287	A	T	-0.0322326	0.0431553	TRUE	TRUE	0.0523	0.4098	CKDi142	2e-12	0.00458244	462166	Waist circumference || id:ukb-b-9405	FALSE	195145	7.91e-05	36.539
119	rs1454687	G	C	-0.0161615	-0.0028958	TRUE	TRUE	0.0128	0.8213	CKDi143	1.5e-19	0.00178705	462166	Waist circumference || id:ukb-b-9405	FALSE	195145	0.000130474	60.3081
120	rs1458156	T	C	0.0146036	-0.00521357	FALSE	FALSE	0.0127	0.6811	CKDi144	3.5e-16	0.00179105	462166	Waist circumference || id:ukb-b-9405	TRUE	195145	0.000106575	49.2605
121	rs1502317	T	C	-0.0173687	-0.0250102	FALSE	FALSE	0.0145	0.08401	CKDi145	4.3e-18	0.0020032	462166	Waist circumference || id:ukb-b-9405	TRUE	195145	0.000120719	55.7985
122	rs1559900	T	C	0.0127734	0.0296559	FALSE	FALSE	0.0177	0.09495	CKDi146	1.1e-10	0.00197882	462166	Waist circumference || id:ukb-b-9405	TRUE	195145	6.66e-05	30.8003
123	rs1570298	T	A	0.0120451	0.0211215	TRUE	TRUE	0.015	0.1593	CKDi147	3.8e-09	0.00204452	462166	Waist circumference || id:ukb-b-9405	FALSE	195145	5.54e-05	25.5967
124	rs1582931	A	G	-0.0138548	-0.000500125	FALSE	FALSE	0.0159	0.9758	CKDi148	1.7e-14	0.00180588	462166	Waist circumference || id:ukb-b-9405	TRUE	195145	9.57e-05	44.2349
125	rs1609010	G	A	0.0149337	-0.00498754	FALSE	FALSE	0.0128	0.6978	CKDi149	1.3e-16	0.00180594	462166	Waist circumference || id:ukb-b-9405	TRUE	195145	0.000109581	50.6499
126	rs1609303	A	T	0.0152662	-0.00150113	TRUE	TRUE	0.0165	0.9259	CKDi150	2.1e-16	0.00185779	462166	Waist circumference || id:ukb-b-9405	FALSE	195145	0.000108488	50.1445
127	rs1619442	C	T	-0.0162997	-0.00886063	FALSE	FALSE	0.0183	0.6282	CKDi151	2.4e-10	0.00257242	462166	Waist circumference || id:ukb-b-9405	TRUE	195145	6.42e-05	29.6595
128	rs1625623	T	C	0.0107407	0.0198026	FALSE	FALSE	0.0164	0.2269	CKDi152	9.8e-09	0.00187307	462166	Waist circumference || id:ukb-b-9405	TRUE	195145	5.39e-05	24.9122
129	rs165656	C	G	0.0103041	0.0186255	TRUE	TRUE	0.0129	0.1501	CKDi153	1.1e-08	0.00180539	462166	Waist circumference || id:ukb-b-9405	FALSE	195145	5.3e-05	24.5067
130	rs1657930	A	G	-0.0142481	0.00478852	FALSE	FALSE	0.019	0.801	CKDi154	2.3e-10	0.00224816	462166	Waist circumference || id:ukb-b-9405	TRUE	195145	6.42e-05	29.6947
131	rs1711171	C	T	0.0175635	-0.0167588	FALSE	FALSE	0.015	0.2631	CKDi155	1.8e-17	0.00206542	462166	Waist circumference || id:ukb-b-9405	TRUE	195145	0.000115808	53.5287
132	rs17296856	C	A	-0.0156228	0.0120726	FALSE	FALSE	0.0142	0.3916	CKDi156	5e-15	0.00199629	462166	Waist circumference || id:ukb-b-9405	TRUE	195145	9.86e-05	45.5525
133	rs1731246	T	G	-0.0118366	0.0113355	FALSE	FALSE	0.0155	0.4644	CKDi157	1.3e-08	0.0020818	462166	Waist circumference || id:ukb-b-9405	TRUE	195145	5.15e-05	23.8018
134	rs17446091	C	T	0.0149141	0.0234734	FALSE	FALSE	0.016	0.1414	CKDi158	2.3e-11	0.00222979	462166	Waist circumference || id:ukb-b-9405	TRUE	195145	7.17e-05	33.1269
135	rs1752169	A	C	0.0143082	0.00109939	FALSE	FALSE	0.0148	0.9418	CKDi159	4.5e-12	0.00206705	462166	Waist circumference || id:ukb-b-9405	TRUE	195145	7.69e-05	35.5496
136	rs17681738	T	C	0.0105421	0.0166604	FALSE	FALSE	0.0137	0.2245	CKDi160	3.3e-08	0.00190864	462166	Waist circumference || id:ukb-b-9405	TRUE	195145	4.9e-05	22.6643
137	rs1788808	G	A	-0.0208198	0.00080032	FALSE	FALSE	0.0127	0.9496	CKDi161	3.6e-31	0.00179299	462166	Waist circumference || id:ukb-b-9405	TRUE	195145	0.000216708	100.176
138	rs1799923	G	A	0.0171188	-0.0147901	FALSE	FALSE	0.0198	0.455	CKDi162	1.2e-09	0.00281552	462166	Waist circumference || id:ukb-b-9405	TRUE	195145	5.89e-05	27.2336
139	rs1834144	A	C	-0.0146152	-0.0214279	FALSE	FALSE	0.0161	0.1827	CKDi163	3.4e-15	0.00185609	462166	Waist circumference || id:ukb-b-9405	TRUE	195145	9.99e-05	46.1899
140	rs1861410	T	C	-0.016009	-0.038533	FALSE	FALSE	0.0127	0.002495	CKDi164	6.4e-19	0.00180199	462166	Waist circumference || id:ukb-b-9405	TRUE	195145	0.000126567	58.5021
141	rs1902066	C	T	0.0109526	-0.0149871	FALSE	FALSE	0.0129	0.2464	CKDi165	1.4e-09	0.00181038	462166	Waist circumference || id:ukb-b-9405	TRUE	195145	5.9e-05	27.2915
142	rs1942826	A	G	0.0167972	-0.0131866	FALSE	FALSE	0.0218	0.5452	CKDi166	4.9e-10	0.00270011	462166	Waist circumference || id:ukb-b-9405	TRUE	195145	6.21e-05	28.7158
143	rs2020942	T	C	0.0108469	-0.0100503	FALSE	FALSE	0.016	0.5308	CKDi167	3.4e-09	0.00183573	462166	Waist circumference || id:ukb-b-9405	TRUE	195145	5.62e-05	25.988
144	rs2074881	T	C	-0.0147612	-0.0011006	FALSE	FALSE	0.0212	0.9593	CKDi168	8e-10	0.00240193	462166	Waist circumference || id:ukb-b-9405	TRUE	195145	6.11e-05	28.2183
145	rs2133561	T	A	-0.0122441	0.0176549	TRUE	TRUE	0.0166	0.2855	CKDi169	3.9e-11	0.00185284	462166	Waist circumference || id:ukb-b-9405	FALSE	195145	7.13e-05	32.9364
146	rs215669	A	G	-0.0125095	-0.00601807	FALSE	FALSE	0.0133	0.6524	CKDi170	1.1e-11	0.00184246	462166	Waist circumference || id:ukb-b-9405	TRUE	195145	7.43e-05	34.3608
147	rs2161097	T	C	0.0142773	0.0121262	FALSE	FALSE	0.013	0.3539	CKDi171	2.2e-15	0.00180004	462166	Waist circumference || id:ukb-b-9405	TRUE	195145	0.000100344	46.3798
148	rs2172131	C	T	-0.0121742	-0.0243999	FALSE	FALSE	0.0161	0.1276	CKDi172	1.9e-11	0.00181299	462166	Waist circumference || id:ukb-b-9405	TRUE	195145	7.23e-05	33.4026
149	rs217672	C	A	0.012731	-0.00359354	FALSE	FALSE	0.0146	0.8047	CKDi173	2.8e-10	0.0020176	462166	Waist circumference || id:ukb-b-9405	TRUE	195145	6.42e-05	29.6508
150	rs2180454	C	T	0.0179823	0.00964638	FALSE	FALSE	0.0151	0.5241	CKDi174	3.7e-17	0.00213539	462166	Waist circumference || id:ukb-b-9405	TRUE	195145	0.000113894	52.6435
151	rs2183947	A	G	-0.0220783	-0.00601807	FALSE	FALSE	0.015	0.6865	CKDi175	4.9e-25	0.00213628	462166	Waist circumference || id:ukb-b-9405	TRUE	195145	0.000170002	78.5821
152	rs2225909	C	T	0.015797	0.0373904	FALSE	FALSE	0.0155	0.01576	CKDi176	1.4e-13	0.00213642	462166	Waist circumference || id:ukb-b-9405	TRUE	195145	8.73e-05	40.3386
153	rs2253310	G	C	0.018205	-0.00975229	TRUE	TRUE	0.0132	0.4584	CKDi177	6.5e-23	0.00184715	462166	Waist circumference || id:ukb-b-9405	FALSE	195145	0.000155171	71.7254
154	rs2302209	T	C	0.0198329	0.0120274	FALSE	FALSE	0.0148	0.4161	CKDi178	1.1e-23	0.00197713	462166	Waist circumference || id:ukb-b-9405	TRUE	195145	0.000161583	74.6901
155	rs2306593	T	C	-0.0152919	-0.0316971	FALSE	FALSE	0.0158	0.04471	CKDi179	1.6e-17	0.00179509	462166	Waist circumference || id:ukb-b-9405	TRUE	195145	0.000116857	54.0134
156	rs2307111	C	T	-0.0239722	-0.00747202	FALSE	FALSE	0.0133	0.5752	CKDi180	3.3e-39	0.0018299	462166	Waist circumference || id:ukb-b-9405	TRUE	195145	0.000274655	126.971
157	rs2376885	A	G	-0.0106223	-0.00631993	FALSE	FALSE	0.017	0.7098	CKDi181	2.8e-08	0.00191252	462166	Waist circumference || id:ukb-b-9405	TRUE	195145	4.94e-05	22.8485
158	rs2439823	G	A	0.0155254	0.0166376	FALSE	FALSE	0.0159	0.2957	CKDi182	6.8e-18	0.00180145	462166	Waist circumference || id:ukb-b-9405	TRUE	195145	0.000119517	55.2429
159	rs245767	G	A	0.0145976	0.00611868	FALSE	FALSE	0.0144	0.6679	CKDi183	4.5e-13	0.00201635	462166	Waist circumference || id:ukb-b-9405	TRUE	195145	8.39e-05	38.792
160	rs2470549	C	T	-0.0119541	0.00631993	FALSE	FALSE	0.0131	0.629	CKDi184	5.2e-11	0.00182105	462166	Waist circumference || id:ukb-b-9405	TRUE	195145	6.87e-05	31.7516
161	rs2470946	T	G	0.011687	-0.0179603	FALSE	FALSE	0.016	0.2594	CKDi185	1.5e-10	0.00182473	462166	Waist circumference || id:ukb-b-9405	TRUE	195145	6.56e-05	30.3383
162	rs2482704	T	G	-0.0115642	-0.00330546	FALSE	FALSE	0.013	0.7989	CKDi186	1.5e-10	0.00180618	462166	Waist circumference || id:ukb-b-9405	TRUE	195145	6.54e-05	30.2417
163	rs2568958	A	G	0.0169206	-0.00340579	FALSE	FALSE	0.0131	0.7984	CKDi187	1.6e-20	0.00182184	462166	Waist circumference || id:ukb-b-9405	TRUE	195145	0.000136998	63.3241
164	rs2584205	A	G	0.0111592	0.0205866	FALSE	FALSE	0.0148	0.1616	CKDi188	3.7e-08	0.00202662	462166	Waist circumference || id:ukb-b-9405	TRUE	195145	4.87e-05	22.5141
165	rs2618039	T	A	0.0120777	0.0209172	TRUE	TRUE	0.0161	0.1957	CKDi189	5.2e-11	0.00183977	462166	Waist circumference || id:ukb-b-9405	FALSE	195145	6.88e-05	31.8164
166	rs2678204	G	T	0.0157074	0.00702461	FALSE	FALSE	0.0135	0.6037	CKDi190	7.9e-17	0.00188488	462166	Waist circumference || id:ukb-b-9405	TRUE	195145	0.000110756	51.193
167	rs2696309	C	T	0.0112571	0.0062193	FALSE	FALSE	0.0141	0.6586	CKDi191	1.6e-08	0.00199327	462166	Waist circumference || id:ukb-b-9405	TRUE	195145	5.1e-05	23.5936
168	rs2725371	G	A	-0.0154452	-0.0028958	FALSE	FALSE	0.014	0.8346	CKDi192	2.6e-15	0.00195255	462166	Waist circumference || id:ukb-b-9405	TRUE	195145	0.00010093	46.651
169	rs2744938	G	A	0.0319686	-0.014593	FALSE	FALSE	0.0181	0.4214	CKDi193	5.4e-37	0.00251588	462166	Waist circumference || id:ukb-b-9405	TRUE	195145	0.000257035	118.823
170	rs28350	G	A	-0.0139376	0.00451016	FALSE	FALSE	0.0165	0.7869	CKDi194	2.5e-09	0.0023374	462166	Waist circumference || id:ukb-b-9405	TRUE	195145	5.72e-05	26.4284
171	rs28366156	C	T	-0.0187659	0.00080032	FALSE	FALSE	0.02	0.9687	CKDi195	1.5e-12	0.00265145	462166	Waist circumference || id:ukb-b-9405	TRUE	195145	8e-05	36.9583
172	rs28375268	T	G	-0.0130789	0.0141001	FALSE	FALSE	0.0164	0.3906	CKDi196	3.3e-12	0.00187766	462166	Waist circumference || id:ukb-b-9405	TRUE	195145	7.83e-05	36.2042
173	rs28489620	A	G	-0.0124131	-0.0154183	FALSE	FALSE	0.0175	0.3792	CKDi197	4.4e-10	0.00198899	462166	Waist circumference || id:ukb-b-9405	TRUE	195145	6.35e-05	29.3481
174	rs28580375	G	C	0.0126069	0.0548787	TRUE	TRUE	0.0157	0.0004612	CKDi198	6e-09	0.00216777	462166	Waist circumference || id:ukb-b-9405	FALSE	195145	5.43e-05	25.1067
175	rs2861692	C	T	-0.0166517	0.0113643	FALSE	FALSE	0.0146	0.4326	CKDi199	7.7e-17	0.00199772	462166	Waist circumference || id:ukb-b-9405	TRUE	195145	0.000110658	51.1476
176	rs2881479	T	A	0.0178331	0.00140098	TRUE	TRUE	0.018	0.9388	CKDi200	1.8e-12	0.00253114	462166	Waist circumference || id:ukb-b-9405	FALSE	195145	7.95e-05	36.7396
177	rs2903738	T	A	-0.0133061	-0.0009995	TRUE	TRUE	0.0155	0.9483	CKDi201	6.8e-10	0.00215663	462166	Waist circumference || id:ukb-b-9405	FALSE	195145	6.1e-05	28.213
178	rs3087523	A	G	0.016586	0.0478373	FALSE	FALSE	0.0203	0.01797	CKDi202	1e-09	0.00271786	462166	Waist circumference || id:ukb-b-9405	TRUE	195145	6.01e-05	27.7569
179	rs308911	G	A	-0.0114749	-0.0296559	FALSE	FALSE	0.0141	0.03443	CKDi203	6.9e-09	0.00198055	462166	Waist circumference || id:ukb-b-9405	TRUE	195145	5.37e-05	24.8321
180	rs3113509	T	C	-0.0123292	-0.0360418	FALSE	FALSE	0.0145	0.01274	CKDi204	1e-09	0.00201975	462166	Waist circumference || id:ukb-b-9405	TRUE	195145	5.96e-05	27.5678
181	rs319775	C	T	0.0101556	-0.00279609	FALSE	FALSE	0.0132	0.8347	CKDi205	3e-08	0.0018335	462166	Waist circumference || id:ukb-b-9405	TRUE	195145	4.91e-05	22.7065
182	rs3212038	G	A	0.0126546	0.0244976	FALSE	FALSE	0.0168	0.1444	CKDi206	3.5e-11	0.00191072	462166	Waist circumference || id:ukb-b-9405	TRUE	195145	7.07e-05	32.6548
183	rs34045288	T	C	0.0203746	0.0100493	FALSE	FALSE	0.0167	0.549	CKDi207	5.8e-27	0.00189485	462166	Waist circumference || id:ukb-b-9405	TRUE	195145	0.000184798	85.4226
184	rs34140906	C	T	-0.0179391	-0.0193123	FALSE	FALSE	0.0165	0.2442	CKDi208	5.4e-14	0.00238486	462166	Waist circumference || id:ukb-b-9405	TRUE	195145	9.1e-05	42.0401
185	rs34234296	A	G	-0.0131214	0.0020978	FALSE	FALSE	0.0169	0.8994	CKDi209	1.3e-12	0.00184833	462166	Waist circumference || id:ukb-b-9405	TRUE	195145	8.21e-05	37.946
186	rs34483452	A	C	0.0270483	0.0127188	FALSE	FALSE	0.0184	0.491	CKDi210	7.3e-25	0.0026269	462166	Waist circumference || id:ukb-b-9405	TRUE	195145	0.000172312	79.6503
187	rs34517439	A	C	0.0305491	0.0501226	FALSE	FALSE	0.0243	0.03945	CKDi211	1.9e-28	0.00276165	462166	Waist circumference || id:ukb-b-9405	TRUE	195145	0.000199634	92.2819
188	rs347551	G	C	0.0126307	0.00440971	TRUE	TRUE	0.0159	0.7799	CKDi212	3.9e-12	0.00181978	462166	Waist circumference || id:ukb-b-9405	FALSE	195145	7.95e-05	36.7553
189	rs34882821	T	G	0.0106237	-0.00300451	FALSE	FALSE	0.0135	0.8251	CKDi213	2.1e-08	0.00189644	462166	Waist circumference || id:ukb-b-9405	TRUE	195145	5.05e-05	23.3634
190	rs34994596	C	T	-0.014559	-0.0152826	FALSE	FALSE	0.0171	0.3698	CKDi214	1.1e-13	0.00195866	462166	Waist circumference || id:ukb-b-9405	TRUE	195145	8.86e-05	40.9339
191	rs35023999	C	A	-0.0113409	0.000700245	FALSE	FALSE	0.0129	0.9585	CKDi215	2.4e-10	0.00178977	462166	Waist circumference || id:ukb-b-9405	TRUE	195145	6.43e-05	29.7146
192	rs35216639	A	C	0.0168196	0.0255703	FALSE	FALSE	0.0208	0.2172	CKDi216	3.3e-09	0.00284261	462166	Waist circumference || id:ukb-b-9405	TRUE	195145	5.57e-05	25.7439
193	rs35243581	T	C	0.0173643	-0.0107577	FALSE	FALSE	0.0137	0.4333	CKDi217	1.7e-19	0.00192251	462166	Waist circumference || id:ukb-b-9405	TRUE	195145	0.000130634	60.3824
194	rs35681682	C	T	-0.0101534	-0.00349389	FALSE	FALSE	0.0158	0.8256	CKDi218	1e-08	0.00177268	462166	Waist circumference || id:ukb-b-9405	TRUE	195145	4.98e-05	23.0124
195	rs35882248	T	C	0.0157088	-0.00581688	FALSE	FALSE	0.0136	0.672	CKDi219	2.8e-16	0.00191956	462166	Waist circumference || id:ukb-b-9405	TRUE	195145	0.000106894	49.4077
196	rs36007635	A	G	-0.0165685	-0.0167393	FALSE	FALSE	0.0186	0.3716	CKDi220	1.7e-10	0.00259543	462166	Waist circumference || id:ukb-b-9405	TRUE	195145	6.52e-05	30.1299
197	rs36061954	T	C	0.0114574	-0.0131866	FALSE	FALSE	0.0163	0.4185	CKDi221	3.6e-10	0.00182669	462166	Waist circumference || id:ukb-b-9405	TRUE	195145	6.29e-05	29.094
198	rs36140	C	A	0.0111762	0.00310481	FALSE	FALSE	0.0132	0.8172	CKDi222	2.1e-09	0.001867	462166	Waist circumference || id:ukb-b-9405	TRUE	195145	5.79e-05	26.7515
199	rs36165342	C	T	0.0107118	-0.00239712	FALSE	FALSE	0.0129	0.8527	CKDi223	2.1e-09	0.00178943	462166	Waist circumference || id:ukb-b-9405	TRUE	195145	5.73e-05	26.468
200	rs3764002	T	C	-0.0160772	0.00319489	FALSE	FALSE	0.015	0.8326	CKDi224	2.8e-15	0.00203505	462166	Waist circumference || id:ukb-b-9405	TRUE	195145	9.98e-05	46.1496
201	rs3768321	T	G	0.0176726	0.0159718	FALSE	FALSE	0.0198	0.4195	CKDi225	3.8e-15	0.00224849	462166	Waist circumference || id:ukb-b-9405	TRUE	195145	9.86e-05	45.589
202	rs3784692	T	C	0.0185824	-0.00712533	FALSE	FALSE	0.013	0.5844	CKDi226	2.6e-24	0.00182662	462166	Waist circumference || id:ukb-b-9405	TRUE	195145	0.000165503	76.502
203	rs3806114	A	G	-0.0108144	0.00767051	FALSE	FALSE	0.0137	0.574	CKDi227	1.8e-08	0.00192005	462166	Waist circumference || id:ukb-b-9405	TRUE	195145	5.18e-05	23.9622
204	rs3807566	T	G	-0.012149	0.00886063	FALSE	FALSE	0.0129	0.4924	CKDi228	1.7e-11	0.00180583	462166	Waist circumference || id:ukb-b-9405	TRUE	195145	7.27e-05	33.5904
205	rs3814883	T	C	0.0239816	0.00558438	FALSE	FALSE	0.0162	0.7267	CKDi229	1.1e-40	0.00179535	462166	Waist circumference || id:ukb-b-9405	TRUE	195145	0.000287202	132.772
206	rs3816760	A	G	0.0133538	0.0271287	FALSE	FALSE	0.014	0.05215	CKDi230	5.7e-12	0.00193927	462166	Waist circumference || id:ukb-b-9405	TRUE	195145	7.59e-05	35.0982
207	rs3826408	T	C	0.0112249	-0.000300045	FALSE	FALSE	0.013	0.9794	CKDi231	4.1e-10	0.00179579	462166	Waist circumference || id:ukb-b-9405	TRUE	195145	6.25e-05	28.9003
208	rs3845344	T	C	0.0107371	-0.00440971	FALSE	FALSE	0.0131	0.7362	CKDi232	4.3e-09	0.00182845	462166	Waist circumference || id:ukb-b-9405	TRUE	195145	5.49e-05	25.3791
209	rs3866805	A	C	0.010421	0.019018	FALSE	FALSE	0.0133	0.1546	CKDi233	2.5e-08	0.00187021	462166	Waist circumference || id:ukb-b-9405	TRUE	195145	4.98e-05	23.0053
210	rs3935190	A	G	-0.0126195	-0.00310481	FALSE	FALSE	0.0159	0.8472	CKDi234	2.8e-12	0.00180625	462166	Waist circumference || id:ukb-b-9405	TRUE	195145	7.92e-05	36.6038
211	rs3936510	T	G	0.0137147	0.00905884	FALSE	FALSE	0.0164	0.5769	CKDi235	7.3e-10	0.0022268	462166	Waist circumference || id:ukb-b-9405	TRUE	195145	6.05e-05	27.9499
212	rs3949781	A	T	0.0115117	0.00468899	TRUE	TRUE	0.016	0.7678	CKDi236	1.8e-10	0.00180564	462166	Waist circumference || id:ukb-b-9405	FALSE	195145	6.59e-05	30.4467
213	rs400031	G	A	0.012086	0.015723	FALSE	FALSE	0.0212	0.4588	CKDi237	2.1e-08	0.00215599	462166	Waist circumference || id:ukb-b-9405	TRUE	195145	5.39e-05	24.9008
214	rs40067	A	G	-0.0156125	-0.0126801	FALSE	FALSE	0.0172	0.461	CKDi238	6.1e-11	0.00238663	462166	Waist circumference || id:ukb-b-9405	TRUE	195145	6.88e-05	31.8155
215	rs4017425	T	C	-0.0101269	-0.0159262	FALSE	FALSE	0.0157	0.3097	CKDi239	1.6e-08	0.00179274	462166	Waist circumference || id:ukb-b-9405	TRUE	195145	5.11e-05	23.6153
216	rs4072917	A	G	0.0117189	0.0101483	FALSE	FALSE	0.0158	0.522	CKDi240	7.4e-11	0.0017994	462166	Waist circumference || id:ukb-b-9405	TRUE	195145	6.85e-05	31.6531
217	rs4075353	A	G	-0.0105885	-0.0144032	FALSE	FALSE	0.0166	0.3856	CKDi241	2.2e-08	0.00189213	462166	Waist circumference || id:ukb-b-9405	TRUE	195145	5.06e-05	23.3905
218	rs41279738	G	T	0.0522591	0.054245	FALSE	FALSE	0.0365	0.1369	CKDi242	1.7e-20	0.00563338	462166	Waist circumference || id:ukb-b-9405	TRUE	195145	0.00013831	63.9308
219	rs4148155	G	A	-0.0189755	0.00451016	FALSE	FALSE	0.0212	0.8333	CKDi243	1.5e-11	0.00281242	462166	Waist circumference || id:ukb-b-9405	TRUE	195145	7.23e-05	33.4275
220	rs4290163	T	G	0.0113777	-0.0113643	FALSE	FALSE	0.013	0.381	CKDi244	5.4e-10	0.00183305	462166	Waist circumference || id:ukb-b-9405	TRUE	195145	6.17e-05	28.5381
221	rs429343	G	A	-0.0124509	-0.00637961	FALSE	FALSE	0.0129	0.617	CKDi245	5.9e-12	0.00180931	462166	Waist circumference || id:ukb-b-9405	TRUE	195145	7.57e-05	34.9859
222	rs429358	C	T	-0.0271422	-0.0700856	FALSE	FALSE	0.022	0.001456	CKDi246	7.5e-28	0.00248126	462166	Waist circumference || id:ukb-b-9405	TRUE	195145	0.000192109	88.8029
223	rs4344019	G	A	0.0200862	0.00390762	FALSE	FALSE	0.023	0.864	CKDi247	5.7e-10	0.00324046	462166	Waist circumference || id:ukb-b-9405	TRUE	195145	6.15e-05	28.4041
224	rs4419475	T	A	0.0112635	0.0116678	TRUE	TRUE	0.013	0.3709	CKDi248	6e-10	0.00181962	462166	Waist circumference || id:ukb-b-9405	FALSE	195145	6.13e-05	28.3122
225	rs4456769	T	C	0.0134001	0.0196065	FALSE	FALSE	0.0136	0.1506	CKDi249	1.8e-12	0.0019003	462166	Waist circumference || id:ukb-b-9405	TRUE	195145	7.98e-05	36.8912
226	rs4469245	T	A	-0.0115211	-0.0141987	TRUE	TRUE	0.0135	0.2949	CKDi250	1.1e-09	0.00189126	462166	Waist circumference || id:ukb-b-9405	FALSE	195145	5.93e-05	27.4256
227	rs4482463	A	C	-0.0258908	-0.0151136	FALSE	FALSE	0.0279	0.5874	CKDi251	1.3e-14	0.00335821	462166	Waist circumference || id:ukb-b-9405	TRUE	195145	9.53e-05	44.0377
228	rs4525978	T	C	-0.0113759	-0.0264466	FALSE	FALSE	0.018	0.1425	CKDi252	2.1e-08	0.00203018	462166	Waist circumference || id:ukb-b-9405	TRUE	195145	5.05e-05	23.3248
229	rs4527444	G	A	0.0105243	0.00250313	FALSE	FALSE	0.0129	0.8483	CKDi253	4.5e-09	0.00179433	462166	Waist circumference || id:ukb-b-9405	TRUE	195145	5.5e-05	25.4215
230	rs4552632	A	G	-0.0101695	-0.00631993	FALSE	FALSE	0.0133	0.6386	CKDi254	3.3e-08	0.00184128	462166	Waist circumference || id:ukb-b-9405	TRUE	195145	4.89e-05	22.6004
231	rs4689465	C	T	-0.0108689	-0.0071742	FALSE	FALSE	0.0129	0.5796	CKDi255	1.3e-09	0.00178976	462166	Waist circumference || id:ukb-b-9405	TRUE	195145	5.89e-05	27.2293
232	rs4706004	G	A	-0.0134593	0.00571631	FALSE	FALSE	0.0186	0.7611	CKDi256	5.4e-10	0.00216831	462166	Waist circumference || id:ukb-b-9405	TRUE	195145	6.16e-05	28.4569
233	rs4718964	T	G	0.0122483	0.0037928	FALSE	FALSE	0.0156	0.8078	CKDi257	1.8e-11	0.00182202	462166	Waist circumference || id:ukb-b-9405	TRUE	195145	7.27e-05	33.6242
234	rs4722398	T	C	0.0168104	0.0166604	FALSE	FALSE	0.0189	0.378	CKDi258	1e-10	0.00260196	462166	Waist circumference || id:ukb-b-9405	TRUE	195145	6.65e-05	30.717
235	rs4742782	G	C	0.0124912	0.00712533	TRUE	TRUE	0.0136	0.6045	CKDi259	8e-11	0.00192172	462166	Waist circumference || id:ukb-b-9405	FALSE	195145	6.74e-05	31.172
236	rs4790841	T	C	-0.0212551	-0.0188771	FALSE	FALSE	0.0226	0.4024	CKDi260	1.3e-17	0.0024876	462166	Waist circumference || id:ukb-b-9405	TRUE	195145	0.000118014	54.5483
237	rs484455	A	G	-0.0115336	-0.00511305	FALSE	FALSE	0.0158	0.7462	CKDi261	1.4e-10	0.00179638	462166	Waist circumference || id:ukb-b-9405	TRUE	195145	6.64e-05	30.6988
238	rs4844809	C	G	0.0158367	-0.00803217	TRUE	TRUE	0.0181	0.658	CKDi262	1.9e-09	0.00263686	462166	Waist circumference || id:ukb-b-9405	FALSE	195145	5.75e-05	26.5618
239	rs4851283	G	C	-0.0173961	-0.042197	TRUE	TRUE	0.0167	0.01121	CKDi263	2.5e-19	0.00193525	462166	Waist circumference || id:ukb-b-9405	FALSE	195145	0.000130641	60.3855
240	rs4856720	C	G	0.0114342	-0.0156214	TRUE	TRUE	0.0161	0.3319	CKDi264	1.8e-10	0.0017918	462166	Waist circumference || id:ukb-b-9405	FALSE	195145	6.5e-05	30.0264
241	rs4876611	G	A	0.0150085	0.00833464	FALSE	FALSE	0.0145	0.5676	CKDi265	5.3e-14	0.0019947	462166	Waist circumference || id:ukb-b-9405	TRUE	195145	9.08e-05	41.957
242	rs4900715	A	G	-0.0114279	-0.00170145	FALSE	FALSE	0.0157	0.9156	CKDi266	1.9e-10	0.00179331	462166	Waist circumference || id:ukb-b-9405	TRUE	195145	6.53e-05	30.1745
243	rs4908672	T	C	0.0113966	-0.0223479	FALSE	FALSE	0.0161	0.1673	CKDi267	4.7e-10	0.00183009	462166	Waist circumference || id:ukb-b-9405	TRUE	195145	6.2e-05	28.6424
244	rs520478	T	G	-0.0125051	-0.0174514	FALSE	FALSE	0.0142	0.2146	CKDi268	2.3e-10	0.00197262	462166	Waist circumference || id:ukb-b-9405	TRUE	195145	6.55e-05	30.2774
245	rs539515	C	A	0.0378223	0.00601807	FALSE	FALSE	0.0161	0.7116	CKDi269	1.5e-65	0.00221181	462166	Waist circumference || id:ukb-b-9405	TRUE	195145	0.00046616	215.543
246	rs55726687	A	G	0.0199369	-0.013592	FALSE	FALSE	0.0201	0.4986	CKDi270	1.1e-19	0.00219529	462166	Waist circumference || id:ukb-b-9405	TRUE	195145	0.000131762	60.9035
247	rs55794894	A	G	-0.014525	0.0285875	FALSE	FALSE	0.0198	0.1473	CKDi271	2.8e-08	0.00261481	462166	Waist circumference || id:ukb-b-9405	TRUE	195145	4.94e-05	22.8345
248	rs557951	G	T	0.0120789	-0.00409162	FALSE	FALSE	0.0134	0.7607	CKDi272	4e-10	0.00193163	462166	Waist circumference || id:ukb-b-9405	TRUE	195145	6.27e-05	28.9984
249	rs559231	T	G	0.0107518	-0.0167393	FALSE	FALSE	0.0161	0.2981	CKDi273	5.2e-09	0.00184107	462166	Waist circumference || id:ukb-b-9405	TRUE	195145	5.52e-05	25.4926
250	rs56094641	G	A	0.057552	0.027988	FALSE	FALSE	0.013	0.032	CKDi274	1e-200	0.00182234	462166	Waist circumference || id:ukb-b-9405	TRUE	195145	0.00159581	738.707
251	rs56803094	G	A	-0.0127745	-0.0146915	FALSE	FALSE	0.0186	0.4305	CKDi275	2.6e-09	0.00214599	462166	Waist circumference || id:ukb-b-9405	TRUE	195145	5.72e-05	26.4453
252	rs57636386	C	T	-0.0309067	0.00501254	FALSE	FALSE	0.0265	0.8514	CKDi276	1.5e-21	0.00324088	462166	Waist circumference || id:ukb-b-9405	TRUE	195145	0.000146715	67.8161
253	rs587271	T	C	0.0118054	0.00667766	FALSE	FALSE	0.0178	0.7071	CKDi277	4.1e-09	0.0020079	462166	Waist circumference || id:ukb-b-9405	TRUE	195145	6e-05	27.7085
254	rs58862095	T	C	-0.0165812	-0.0178585	FALSE	FALSE	0.0174	0.3043	CKDi278	7.1e-20	0.00181678	462166	Waist circumference || id:ukb-b-9405	TRUE	195145	0.000133884	61.8849
255	rs588660	A	G	0.0155276	0.0246926	FALSE	FALSE	0.0129	0.0569	CKDi279	1e-17	0.00181174	462166	Waist circumference || id:ukb-b-9405	TRUE	195145	0.000117141	54.1447
256	rs59068084	T	G	0.0101403	-0.0036065	FALSE	FALSE	0.016	0.8215	CKDi280	2.5e-08	0.00181938	462166	Waist circumference || id:ukb-b-9405	TRUE	195145	4.98e-05	22.9961
257	rs59104534	T	C	0.0107189	0.0120274	FALSE	FALSE	0.0169	0.4772	CKDi281	4.7e-08	0.00196197	462166	Waist circumference || id:ukb-b-9405	TRUE	195145	4.81e-05	22.2393
258	rs6001877	A	G	-0.010579	-0.0166376	FALSE	FALSE	0.0165	0.3149	CKDi282	2.4e-08	0.00189657	462166	Waist circumference || id:ukb-b-9405	TRUE	195145	5.02e-05	23.2114
259	rs6030803	C	T	-0.0176808	0.0137947	FALSE	FALSE	0.0193	0.4757	CKDi283	6.1e-11	0.00270327	462166	Waist circumference || id:ukb-b-9405	TRUE	195145	6.91e-05	31.9501
260	rs6069037	A	C	-0.011125	0.00697561	FALSE	FALSE	0.0144	0.6238	CKDi284	3.6e-08	0.00202001	462166	Waist circumference || id:ukb-b-9405	TRUE	195145	4.86e-05	22.476
261	rs61223906	A	G	-0.0108726	-0.00652122	FALSE	FALSE	0.0164	0.6923	CKDi285	8.3e-09	0.00188655	462166	Waist circumference || id:ukb-b-9405	TRUE	195145	5.3e-05	24.497
262	rs61813324	T	C	0.0219762	0.0103463	FALSE	FALSE	0.0248	0.6797	CKDi286	9.5e-17	0.00264443	462166	Waist circumference || id:ukb-b-9405	TRUE	195145	0.000113296	52.3673
263	rs61903695	G	A	0.0134514	0.00904074	FALSE	FALSE	0.0151	0.5505	CKDi287	5.9e-11	0.00205497	462166	Waist circumference || id:ukb-b-9405	TRUE	195145	6.87e-05	31.7704
264	rs61969511	A	G	0.011857	0.0268367	FALSE	FALSE	0.0173	0.1227	CKDi288	3.8e-09	0.0020127	462166	Waist circumference || id:ukb-b-9405	TRUE	195145	5.66e-05	26.1385
265	rs61992671	G	A	-0.0130005	-0.0071742	FALSE	FALSE	0.0168	0.6682	CKDi289	3.8e-12	0.00187164	462166	Waist circumference || id:ukb-b-9405	TRUE	195145	8.45e-05	39.0491
266	rs62072003	T	C	0.0144325	-0.00672255	FALSE	FALSE	0.0234	0.7746	CKDi290	1.8e-08	0.00256295	462166	Waist circumference || id:ukb-b-9405	TRUE	195145	5.12e-05	23.6416
267	rs62243489	G	T	-0.0155648	0.0213258	FALSE	FALSE	0.0177	0.2291	CKDi291	3e-14	0.00204876	462166	Waist circumference || id:ukb-b-9405	TRUE	195145	9.3e-05	43.0063
268	rs62246311	A	G	0.0204929	0.0041912	FALSE	FALSE	0.0212	0.8435	CKDi292	3.5e-12	0.00294652	462166	Waist circumference || id:ukb-b-9405	TRUE	195145	7.72e-05	35.6629
269	rs62261725	G	A	-0.0148698	-0.02137	FALSE	FALSE	0.0136	0.1157	CKDi293	6.7e-15	0.00190872	462166	Waist circumference || id:ukb-b-9405	TRUE	195145	9.72e-05	44.9185
270	rs6493498	C	T	-0.013082	0.0128826	FALSE	FALSE	0.0129	0.321	CKDi294	4.2e-13	0.001805	462166	Waist circumference || id:ukb-b-9405	TRUE	195145	8.49e-05	39.2245
271	rs649458	A	T	-0.018179	-0.00853633	TRUE	TRUE	0.0219	0.6973	CKDi295	1.5e-12	0.00256951	462166	Waist circumference || id:ukb-b-9405	FALSE	195145	7.95e-05	36.7589
272	rs6536575	C	T	0.0108432	0.0212236	FALSE	FALSE	0.0157	0.1776	CKDi296	1.4e-09	0.00178995	462166	Waist circumference || id:ukb-b-9405	TRUE	195145	5.87e-05	27.1315
273	rs6551304	G	A	0.016827	0.0307685	FALSE	FALSE	0.02	0.1226	CKDi297	2.1e-12	0.00239416	462166	Waist circumference || id:ukb-b-9405	TRUE	195145	7.92e-05	36.5999
274	rs6567160	C	T	0.0451644	0.0215301	FALSE	FALSE	0.015	0.1489	CKDi298	7.19e-101	0.00211824	462166	Waist circumference || id:ukb-b-9405	TRUE	195145	0.000728478	336.922
275	rs6575340	A	G	0.0161584	0.00568382	FALSE	FALSE	0.0133	0.6692	CKDi299	4.6e-18	0.00186502	462166	Waist circumference || id:ukb-b-9405	TRUE	195145	0.000120885	55.8757
276	rs6669341	G	A	-0.0125214	0.00571631	FALSE	FALSE	0.013	0.6641	CKDi300	4.5e-12	0.0018097	462166	Waist circumference || id:ukb-b-9405	TRUE	195145	7.62e-05	35.2416
277	rs6682438	C	T	0.0124771	0.00310481	FALSE	FALSE	0.0136	0.8213	CKDi301	5.4e-11	0.00190203	462166	Waist circumference || id:ukb-b-9405	TRUE	195145	6.85e-05	31.665
278	rs6693294	G	A	-0.0170126	-0.0181346	FALSE	FALSE	0.0162	0.2622	CKDi302	1.1e-18	0.00192843	462166	Waist circumference || id:ukb-b-9405	TRUE	195145	0.000124139	57.3795
279	rs6739755	G	A	-0.0159241	-0.00349389	FALSE	FALSE	0.0162	0.827	CKDi303	3.1e-18	0.00182885	462166	Waist circumference || id:ukb-b-9405	TRUE	195145	0.000121371	56.0999
280	rs67609008	C	T	0.011102	0.00190181	FALSE	FALSE	0.0183	0.9175	CKDi304	2.5e-08	0.00199233	462166	Waist circumference || id:ukb-b-9405	TRUE	195145	5.01e-05	23.1485
281	rs67632512	A	C	0.0165927	0.0131136	FALSE	FALSE	0.0253	0.6039	CKDi305	3.8e-09	0.00281561	462166	Waist circumference || id:ukb-b-9405	TRUE	195145	5.69e-05	26.3014
282	rs6791983	A	C	0.0123148	0.00239712	FALSE	FALSE	0.015	0.8749	CKDi306	2.3e-09	0.00205988	462166	Waist circumference || id:ukb-b-9405	TRUE	195145	5.69e-05	26.2845
283	rs6799080	A	G	0.0102307	-0.00420885	FALSE	FALSE	0.0132	0.7499	CKDi307	4.3e-08	0.00186721	462166	Waist circumference || id:ukb-b-9405	TRUE	195145	4.78e-05	22.1083
284	rs6846041	G	C	0.0123073	-0.0124225	TRUE	TRUE	0.0136	0.3649	CKDi308	1.3e-10	0.00191467	462166	Waist circumference || id:ukb-b-9405	FALSE	195145	6.6e-05	30.4932
285	rs6849518	T	C	0.0218636	0.00488803	FALSE	FALSE	0.0191	0.7994	CKDi309	7.1e-16	0.00270973	462166	Waist circumference || id:ukb-b-9405	TRUE	195145	0.000104049	48.0929
286	rs6938973	C	T	0.0120106	0.0128826	FALSE	FALSE	0.013	0.3216	CKDi310	4.9e-11	0.001827	462166	Waist circumference || id:ukb-b-9405	TRUE	195145	6.92e-05	31.9635
287	rs7034554	G	A	-0.0112644	0.0268575	FALSE	FALSE	0.0132	0.0416	CKDi311	1.1e-09	0.00184813	462166	Waist circumference || id:ukb-b-9405	TRUE	195145	5.94e-05	27.4553
288	rs703984	C	G	-0.011472	-0.00260339	TRUE	TRUE	0.013	0.8416	CKDi312	2.9e-10	0.00181967	462166	Waist circumference || id:ukb-b-9405	FALSE	195145	6.39e-05	29.531
289	rs704061	C	T	0.0146223	-0.00677698	FALSE	FALSE	0.0129	0.5994	CKDi313	4e-16	0.00179659	462166	Waist circumference || id:ukb-b-9405	TRUE	195145	0.000106042	49.014
290	rs7070670	T	C	-0.0120318	0.0117309	FALSE	FALSE	0.0171	0.4947	CKDi314	3.5e-10	0.00191737	462166	Waist circumference || id:ukb-b-9405	TRUE	195145	6.38e-05	29.4929
291	rs7115013	T	C	-0.0106394	0.00498754	FALSE	FALSE	0.0128	0.6992	CKDi315	3.7e-09	0.00180461	462166	Waist circumference || id:ukb-b-9405	TRUE	195145	5.59e-05	25.8161
292	rs7132908	A	G	0.0215129	-0.0237805	FALSE	FALSE	0.0165	0.15	CKDi316	1.4e-31	0.00183998	462166	Waist circumference || id:ukb-b-9405	TRUE	195145	0.000219045	101.257
293	rs71495038	A	G	0.0223778	0.012225	FALSE	FALSE	0.0242	0.6129	CKDi317	2.6e-11	0.00335663	462166	Waist circumference || id:ukb-b-9405	TRUE	195145	7.11e-05	32.8693
294	rs7169847	T	G	-0.0102703	-0.0160278	FALSE	FALSE	0.0162	0.3235	CKDi318	3.8e-08	0.00186771	462166	Waist circumference || id:ukb-b-9405	TRUE	195145	4.89e-05	22.5806
295	rs7171864	A	G	0.0128894	-0.00080032	FALSE	FALSE	0.0172	0.9617	CKDi319	1.1e-11	0.00189898	462166	Waist circumference || id:ukb-b-9405	TRUE	195145	7.45e-05	34.4526
296	rs7206608	G	C	0.0120004	0.00160128	TRUE	TRUE	0.0135	0.9031	CKDi320	3.8e-10	0.00191641	462166	Waist circumference || id:ukb-b-9405	FALSE	195145	6.28e-05	29.0444
297	rs7218014	C	T	0.0224089	-0.00319489	FALSE	FALSE	0.0158	0.8391	CKDi321	2.7e-23	0.00225393	462166	Waist circumference || id:ukb-b-9405	TRUE	195145	0.000159066	73.5261
298	rs7259070	C	T	0.0153811	0.0294288	FALSE	FALSE	0.0165	0.0754	CKDi322	6.6e-17	0.00184133	462166	Waist circumference || id:ukb-b-9405	TRUE	195145	0.000113921	52.6564
299	rs72617140	C	A	0.0152073	0.0438474	FALSE	FALSE	0.0191	0.02224	CKDi323	3e-12	0.00217889	462166	Waist circumference || id:ukb-b-9405	TRUE	195145	7.78e-05	35.9465
300	rs72618637	A	T	-0.0129811	-0.025523	TRUE	TRUE	0.0203	0.2076	CKDi324	2.1e-08	0.00231667	462166	Waist circumference || id:ukb-b-9405	FALSE	195145	5.17e-05	23.9173
301	rs72892910	T	G	0.0301404	0.00139902	FALSE	FALSE	0.0207	0.9478	CKDi325	5.2e-37	0.00237148	462166	Waist circumference || id:ukb-b-9405	TRUE	195145	0.000259062	119.76
302	rs72959041	A	G	0.0302176	-0.0505567	FALSE	FALSE	0.0335	0.1312	CKDi326	5.7e-13	0.00419212	462166	Waist circumference || id:ukb-b-9405	TRUE	195145	8.53e-05	39.4368
303	rs72976986	A	G	-0.0157587	-0.0543506	FALSE	FALSE	0.0213	0.01058	CKDi327	7.8e-12	0.00230334	462166	Waist circumference || id:ukb-b-9405	TRUE	195145	7.65e-05	35.3482
304	rs73052033	C	T	-0.0210096	-0.00955421	FALSE	FALSE	0.02	0.6325	CKDi328	7.9e-20	0.00230513	462166	Waist circumference || id:ukb-b-9405	TRUE	195145	0.000133058	61.503
305	rs73068448	T	C	-0.0153436	0.00776974	FALSE	FALSE	0.0204	0.7011	CKDi329	2e-10	0.00241309	462166	Waist circumference || id:ukb-b-9405	TRUE	195145	6.67e-05	30.8061
306	rs73142879	T	C	-0.0241942	0.00349389	FALSE	FALSE	0.0164	0.8309	CKDi330	2.8e-26	0.00228107	462166	Waist circumference || id:ukb-b-9405	TRUE	195145	0.000181843	84.0567
307	rs7324067	C	T	0.0121297	0.0220411	FALSE	FALSE	0.0148	0.1382	CKDi331	7.7e-09	0.00210064	462166	Waist circumference || id:ukb-b-9405	TRUE	195145	5.35e-05	24.7181
308	rs735033	G	A	-0.0102658	-0.0430595	FALSE	FALSE	0.013	0.0009605	CKDi332	2.5e-08	0.00184312	462166	Waist circumference || id:ukb-b-9405	TRUE	195145	5.04e-05	23.2773
309	rs7372674	A	C	0.0118947	0.0250828	FALSE	FALSE	0.0132	0.05767	CKDi333	1.7e-10	0.00186339	462166	Waist circumference || id:ukb-b-9405	TRUE	195145	6.5e-05	30.031
310	rs7377083	A	C	0.0143396	0.0138043	FALSE	FALSE	0.0163	0.3961	CKDi334	3.2e-15	0.00181913	462166	Waist circumference || id:ukb-b-9405	TRUE	195145	0.000100858	46.6174
311	rs73985439	C	A	0.0124046	0.00551518	FALSE	FALSE	0.0174	0.753	CKDi335	1.6e-10	0.00193905	462166	Waist circumference || id:ukb-b-9405	TRUE	195145	6.55e-05	30.2777
312	rs74395133	C	T	-0.0162995	-0.0564748	FALSE	FALSE	0.0235	0.01638	CKDi336	6.6e-10	0.00263949	462166	Waist circumference || id:ukb-b-9405	TRUE	195145	6.15e-05	28.415
313	rs7442885	G	C	-0.0204724	-0.00856323	TRUE	TRUE	0.0154	0.5773	CKDi337	6.8e-21	0.00218339	462166	Waist circumference || id:ukb-b-9405	FALSE	195145	0.000141011	65.1793
314	rs7498044	A	G	-0.0151498	0.0545829	FALSE	FALSE	0.0188	0.003789	CKDi338	4.9e-12	0.00219298	462166	Waist circumference || id:ukb-b-9405	TRUE	195145	7.81e-05	36.0866
315	rs7498665	G	A	0.026616	0.0347985	FALSE	FALSE	0.0129	0.007354	CKDi339	4.9e-48	0.00182769	462166	Waist circumference || id:ukb-b-9405	TRUE	195145	0.000339949	157.166
316	rs75035127	G	A	-0.0333436	0.0307685	FALSE	FALSE	0.0396	0.4373	CKDi340	1.5e-10	0.0052036	462166	Waist circumference || id:ukb-b-9405	TRUE	195145	6.55e-05	30.2923
317	rs7519259	A	G	0.0126703	-0.0036065	FALSE	FALSE	0.0129	0.7824	CKDi341	1.7e-12	0.00179634	462166	Waist circumference || id:ukb-b-9405	TRUE	195145	8e-05	36.9804
318	rs7537581	A	C	0.0107362	-0.012275	FALSE	FALSE	0.0161	0.4452	CKDi342	2.6e-09	0.00180248	462166	Waist circumference || id:ukb-b-9405	TRUE	195145	5.74e-05	26.53
319	rs7539903	A	T	-0.0107184	-0.00410843	TRUE	TRUE	0.0132	0.7571	CKDi343	5.3e-09	0.00183572	462166	Waist circumference || id:ukb-b-9405	FALSE	195145	5.44e-05	25.1304
320	rs756717	A	G	-0.0107152	-0.00410843	FALSE	FALSE	0.0132	0.7572	CKDi344	6.8e-09	0.00184896	462166	Waist circumference || id:ukb-b-9405	TRUE	195145	5.51e-05	25.4521
321	rs76040172	A	G	-0.0294934	-0.0363528	FALSE	FALSE	0.0367	0.3206	CKDi345	1.5e-13	0.00399143	462166	Waist circumference || id:ukb-b-9405	TRUE	195145	8.88e-05	41.029
322	rs76286777	C	T	0.0234759	-0.0192142	FALSE	FALSE	0.016	0.2289	CKDi346	1.8e-27	0.0021623	462166	Waist circumference || id:ukb-b-9405	TRUE	195145	0.00018777	86.7967
323	rs7630382	T	C	0.013362	-0.00290421	FALSE	FALSE	0.0159	0.8558	CKDi347	9.3e-14	0.00179336	462166	Waist circumference || id:ukb-b-9405	TRUE	195145	8.89e-05	41.0974
324	rs765876	G	A	-0.00980862	-0.0093561	FALSE	FALSE	0.0128	0.4622	CKDi348	4.1e-08	0.00178785	462166	Waist circumference || id:ukb-b-9405	TRUE	195145	4.81e-05	22.2234
325	rs7707394	A	G	-0.0167827	-0.0137947	FALSE	FALSE	0.0134	0.3041	CKDi349	2.1e-19	0.00186285	462166	Waist circumference || id:ukb-b-9405	TRUE	195145	0.000129353	59.7899
326	rs7708584	G	A	-0.0121976	-0.0375848	FALSE	FALSE	0.013	0.003835	CKDi350	1.4e-11	0.00180534	462166	Waist circumference || id:ukb-b-9405	TRUE	195145	7.28e-05	33.6628
327	rs77165542	T	C	-0.0700663	-0.0257281	FALSE	FALSE	0.0454	0.5709	CKDi351	9.9e-47	0.00488088	462166	Waist circumference || id:ukb-b-9405	TRUE	195145	0.00033614	155.404
328	rs7752202	T	C	0.0177008	0.00439035	FALSE	FALSE	0.019	0.8189	CKDi352	2.7e-12	0.00253183	462166	Waist circumference || id:ukb-b-9405	TRUE	195145	7.77e-05	35.9356
329	rs7755574	T	G	0.010917	0.00429078	FALSE	FALSE	0.0138	0.7551	CKDi353	3.9e-08	0.00198683	462166	Waist circumference || id:ukb-b-9405	TRUE	195145	4.83e-05	22.3331
330	rs784257	C	T	0.0161785	0.00260339	FALSE	FALSE	0.0217	0.9042	CKDi354	2.3e-12	0.00230615	462166	Waist circumference || id:ukb-b-9405	TRUE	195145	7.97e-05	36.8501
331	rs7845090	A	G	-0.0195133	-0.00561574	FALSE	FALSE	0.0142	0.6909	CKDi355	6.3e-23	0.00197942	462166	Waist circumference || id:ukb-b-9405	TRUE	195145	0.000157113	72.6232
332	rs7925100	A	G	0.0140407	0.00975229	FALSE	FALSE	0.0131	0.4523	CKDi356	1.7e-14	0.00182953	462166	Waist circumference || id:ukb-b-9405	TRUE	195145	9.43e-05	43.5933
333	rs7933085	G	A	0.0108889	-0.0171521	FALSE	FALSE	0.0158	0.2754	CKDi357	1.4e-09	0.00179888	462166	Waist circumference || id:ukb-b-9405	TRUE	195145	5.93e-05	27.3944
334	rs7952436	T	C	-0.0289945	0.00757126	FALSE	FALSE	0.031	0.8067	CKDi358	5.9e-19	0.00326001	462166	Waist circumference || id:ukb-b-9405	TRUE	195145	0.000126549	58.494
335	rs7966251	A	G	-0.0115986	-0.00250313	FALSE	FALSE	0.0177	0.8873	CKDi359	1.7e-08	0.00205522	462166	Waist circumference || id:ukb-b-9405	TRUE	195145	5.11e-05	23.6281
336	rs8013377	C	A	-0.0166104	-0.0041912	FALSE	FALSE	0.0144	0.7723	CKDi360	1.9e-16	0.002018	462166	Waist circumference || id:ukb-b-9405	TRUE	195145	0.000108662	50.225
337	rs8024137	T	A	0.0136852	-0.00618086	TRUE	TRUE	0.018	0.7321	CKDi361	4.6e-08	0.00250296	462166	Waist circumference || id:ukb-b-9405	FALSE	195145	4.82e-05	22.2913
338	rs80243702	A	G	0.0151663	0.0152826	FALSE	FALSE	0.0175	0.3841	CKDi362	6.7e-10	0.00245648	462166	Waist circumference || id:ukb-b-9405	TRUE	195145	6.2e-05	28.6664
339	rs8078135	T	C	-0.0101458	-0.0241902	FALSE	FALSE	0.0159	0.1276	CKDi363	1.6e-08	0.00179655	462166	Waist circumference || id:ukb-b-9405	TRUE	195145	5.14e-05	23.7785
340	rs8097672	T	A	0.0167802	-0.0316924	TRUE	TRUE	0.0176	0.0727	CKDi364	5e-11	0.00255407	462166	Waist circumference || id:ukb-b-9405	FALSE	195145	6.99e-05	32.3116
341	rs8112818	G	A	-0.0159195	-0.0273233	FALSE	FALSE	0.013	0.03727	CKDi365	3.8e-18	0.00183308	462166	Waist circumference || id:ukb-b-9405	TRUE	195145	0.000121681	56.2433
342	rs815163	C	T	-0.0131383	-0.00179838	FALSE	FALSE	0.0129	0.8916	CKDi366	2.7e-13	0.00179812	462166	Waist circumference || id:ukb-b-9405	TRUE	195145	8.49e-05	39.2543
343	rs8192675	C	T	0.0159923	-0.0037928	FALSE	FALSE	0.0142	0.7885	CKDi367	4.5e-16	0.00196858	462166	Waist circumference || id:ukb-b-9405	TRUE	195145	0.000105027	48.5449
344	rs852042	G	A	-0.0115951	-0.00349389	FALSE	FALSE	0.015	0.815	CKDi368	3e-08	0.00209164	462166	Waist circumference || id:ukb-b-9405	TRUE	195145	4.92e-05	22.76
345	rs852983	A	G	-0.00983151	-0.0125788	FALSE	FALSE	0.0127	0.324	CKDi369	4.2e-08	0.00179325	462166	Waist circumference || id:ukb-b-9405	TRUE	195145	4.8e-05	22.191
346	rs862227	G	A	-0.0109798	0.00190181	FALSE	FALSE	0.013	0.8832	CKDi370	8.8e-10	0.00179141	462166	Waist circumference || id:ukb-b-9405	TRUE	195145	5.99e-05	27.663
347	rs862320	T	C	-0.0180264	0.00925702	FALSE	FALSE	0.0129	0.4733	CKDi371	4.4e-23	0.0018218	462166	Waist circumference || id:ukb-b-9405	TRUE	195145	0.000157167	72.6485
348	rs876605	G	A	-0.0111634	-0.00886063	FALSE	FALSE	0.0148	0.5462	CKDi372	4.2e-08	0.00203598	462166	Waist circumference || id:ukb-b-9405	TRUE	195145	4.8e-05	22.1744
349	rs879620	T	C	0.0194431	-0.00150113	FALSE	FALSE	0.0133	0.9119	CKDi373	4.9e-26	0.00184223	462166	Waist circumference || id:ukb-b-9405	TRUE	195145	0.00017933	82.8946
350	rs883403	C	T	-0.0176676	-0.043634	FALSE	FALSE	0.0224	0.05134	CKDi374	9.5e-13	0.00247511	462166	Waist circumference || id:ukb-b-9405	TRUE	195145	8.15e-05	37.6783
351	rs894736	G	A	0.0157371	0.00642057	FALSE	FALSE	0.016	0.6901	CKDi375	3.6e-17	0.00186806	462166	Waist circumference || id:ukb-b-9405	TRUE	195145	0.0001145	52.9237
352	rs923994	G	A	-0.0130094	-0.00558438	FALSE	FALSE	0.0157	0.7208	CKDi376	2.2e-09	0.0021745	462166	Waist circumference || id:ukb-b-9405	TRUE	195145	5.75e-05	26.5637
353	rs9289630	C	G	0.0144758	0.0343048	TRUE	TRUE	0.0161	0.03265	CKDi377	3.5e-15	0.00183898	462166	Waist circumference || id:ukb-b-9405	FALSE	195145	9.96e-05	46.0427
354	rs9294260	A	G	0.0131781	0.0270313	FALSE	FALSE	0.0158	0.08773	CKDi378	2.4e-13	0.00179925	462166	Waist circumference || id:ukb-b-9405	TRUE	195145	8.66e-05	40.0457
355	rs9308964	T	C	-0.0099592	-0.027988	FALSE	FALSE	0.0128	0.029	CKDi379	3.5e-08	0.00180578	462166	Waist circumference || id:ukb-b-9405	TRUE	195145	4.88e-05	22.5324
356	rs9316661	C	T	-0.0156101	-0.0157749	FALSE	FALSE	0.0158	0.3165	CKDi380	3.8e-12	0.00224739	462166	Waist circumference || id:ukb-b-9405	TRUE	195145	7.76e-05	35.8655
357	rs9370243	T	G	0.0195525	0.0381625	FALSE	FALSE	0.0239	0.1113	CKDi381	1.9e-09	0.00325673	462166	Waist circumference || id:ukb-b-9405	TRUE	195145	5.77e-05	26.6686
358	rs9378676	C	A	0.0130316	0.0100503	FALSE	FALSE	0.0151	0.5024	CKDi382	7e-10	0.00211353	462166	Waist circumference || id:ukb-b-9405	TRUE	195145	6.09e-05	28.1384
359	rs945211	C	G	0.0100787	-0.00250313	TRUE	TRUE	0.0164	0.8791	CKDi383	4.1e-08	0.0018363	462166	Waist circumference || id:ukb-b-9405	FALSE	195145	4.81e-05	22.2197
360	rs9478496	C	T	0.0145491	-0.00109939	FALSE	FALSE	0.0214	0.9601	CKDi384	1.9e-09	0.00242098	462166	Waist circumference || id:ukb-b-9405	TRUE	195145	5.81e-05	26.855
361	rs9568867	A	G	0.022614	-0.0010005	FALSE	FALSE	0.0238	0.9669	CKDi385	4.2e-17	0.00268971	462166	Waist circumference || id:ukb-b-9405	TRUE	195145	0.000115111	53.2064
362	rs9584870	C	T	-0.0108139	-0.0106432	FALSE	FALSE	0.0133	0.428	CKDi386	1.1e-08	0.00189234	462166	Waist circumference || id:ukb-b-9405	TRUE	195145	5.43e-05	25.0867
363	rs9654453	C	T	0.0170405	-0.0292675	FALSE	FALSE	0.024	0.2227	CKDi387	1.7e-10	0.00266903	462166	Waist circumference || id:ukb-b-9405	TRUE	195145	6.54e-05	30.2113
364	rs9673839	G	A	0.0109063	-0.0131136	FALSE	FALSE	0.0157	0.404	CKDi388	1.3e-09	0.00179863	462166	Waist circumference || id:ukb-b-9405	TRUE	195145	5.95e-05	27.4793
365	rs9814758	G	T	-0.0111552	-0.0348844	FALSE	FALSE	0.0165	0.03476	CKDi389	2.7e-09	0.00187521	462166	Waist circumference || id:ukb-b-9405	TRUE	195145	5.71e-05	26.3681
366	rs9835772	T	A	0.0121296	0.0062193	TRUE	TRUE	0.0148	0.6756	CKDi390	5.6e-09	0.00208107	462166	Waist circumference || id:ukb-b-9405	FALSE	195145	5.42e-05	25.0619
367	rs9843653	C	T	0.0195793	0.020713	FALSE	FALSE	0.0127	0.1045	CKDi391	6.7e-28	0.00178819	462166	Waist circumference || id:ukb-b-9405	TRUE	195145	0.00019157	88.5539
368	rs9888533	T	C	0.0108325	-0.026652	FALSE	FALSE	0.0162	0.0982	CKDi392	3e-09	0.00182556	462166	Waist circumference || id:ukb-b-9405	TRUE	195145	5.83e-05	26.9602
369	rs9902846	T	C	0.0133756	0.0120274	FALSE	FALSE	0.0171	0.4828	CKDi393	4.2e-12	0.00192994	462166	Waist circumference || id:ukb-b-9405	TRUE	195145	7.73e-05	35.7484
370	rs9916444	G	C	0.0114738	0.0210194	TRUE	TRUE	0.0135	0.1199	CKDi394	1.3e-09	0.0018902	462166	Waist circumference || id:ukb-b-9405	FALSE	195145	5.92e-05	27.3753
371	rs9926784	C	T	-0.0132587	-0.0107421	FALSE	FALSE	0.0172	0.5327	CKDi395	8.7e-09	0.00230452	462166	Waist circumference || id:ukb-b-9405	TRUE	195145	5.29e-05	24.4545

## Sheet: Table S6
Table S6. Detailed information of instrumental variables used in causality estimate between WC and CKD
	SNP	effect_allele.exposure	other_allele.exposure	beta.exposure	beta.outcome	palindromic	ambiguous	se.outcome	pval.outcome	outcome	pval.exposure	se.exposure	samplesize.exposure	exposure	mr_keep	samplesize.outcome	R2	F
1	rs1013402	G	A	0.0250906	-0.0033	FALSE	FALSE	0.0098	0.7371	CKD	3.9e-39	0.00191723	462166	Waist circumference || id:ukb-b-9405	TRUE	480698	0.000273257	126.324
2	rs10150482	A	G	0.0219574	0.0038	FALSE	FALSE	0.0112	0.7338	CKD	4.5e-24	0.00216957	462166	Waist circumference || id:ukb-b-9405	TRUE	480698	0.000165655	76.5725
3	rs10184230	T	C	-0.0121164	-0.0076	FALSE	FALSE	0.0101	0.4519	CKD	8.9e-11	0.00186862	462166	Waist circumference || id:ukb-b-9405	TRUE	480698	6.7e-05	30.9674
4	rs10185199	A	G	-0.0114529	-0.0114	FALSE	FALSE	0.011	0.299	CKD	2e-08	0.0020405	462166	Waist circumference || id:ukb-b-9405	TRUE	480698	5.3e-05	24.4811
5	rs1019240	T	A	0.0124023	-0.0151	TRUE	TRUE	0.0101	0.1348	CKD	3.7e-11	0.00187454	462166	Waist circumference || id:ukb-b-9405	FALSE	480698	7.06e-05	32.633
6	rs10236214	T	C	0.013799	-0.0143	FALSE	FALSE	0.0097	0.1407	CKD	1.9e-13	0.00187561	462166	Waist circumference || id:ukb-b-9405	TRUE	480698	8.75e-05	40.4573
7	rs10248298	A	C	0.0132553	0.0058	FALSE	FALSE	0.0094	0.5377	CKD	8.8e-13	0.00185427	462166	Waist circumference || id:ukb-b-9405	TRUE	480698	8.15e-05	37.6903
8	rs1025065	G	T	-0.010284	0.0033	FALSE	FALSE	0.0096	0.7354	CKD	3.6e-08	0.00186623	462166	Waist circumference || id:ukb-b-9405	TRUE	480698	4.88e-05	22.5491
9	rs10257197	G	A	-0.0154813	-0.0094	FALSE	FALSE	0.0152	0.5374	CKD	3e-10	0.00245771	462166	Waist circumference || id:ukb-b-9405	TRUE	480698	6.39e-05	29.5247
10	rs10269774	A	G	0.0119597	0.006	FALSE	FALSE	0.0097	0.5359	CKD	3.6e-10	0.00190774	462166	Waist circumference || id:ukb-b-9405	TRUE	480698	6.29e-05	29.0727
11	rs1037702	A	G	-0.0101871	0.0088	FALSE	FALSE	0.0099	0.3766	CKD	3.6e-08	0.00184913	462166	Waist circumference || id:ukb-b-9405	TRUE	480698	4.88e-05	22.5596
12	rs10406327	G	C	0.0103615	-0.0098	TRUE	TRUE	0.0091	0.2855	CKD	8e-09	0.00179628	462166	Waist circumference || id:ukb-b-9405	FALSE	480698	5.36e-05	24.7656
13	rs10423928	A	T	-0.0265551	0.0191	TRUE	TRUE	0.0112	0.08943	CKD	6.8e-32	0.00225944	462166	Waist circumference || id:ukb-b-9405	FALSE	480698	0.000220832	102.083
14	rs10471636	A	G	-0.010111	0.0001	FALSE	FALSE	0.01	0.9942	CKD	3e-08	0.00182385	462166	Waist circumference || id:ukb-b-9405	TRUE	480698	5.11e-05	23.6178
15	rs10490869	T	A	0.0163389	-0.0001	TRUE	TRUE	0.0111	0.9946	CKD	1.2e-13	0.00220375	462166	Waist circumference || id:ukb-b-9405	FALSE	480698	8.84e-05	40.882
16	rs10499014	G	C	-0.0132827	0.0166	TRUE	TRUE	0.0109	0.1267	CKD	5.9e-11	0.00202893	462166	Waist circumference || id:ukb-b-9405	FALSE	480698	6.93e-05	32.041
17	rs10505836	C	A	0.0152705	-0.0054	FALSE	FALSE	0.0135	0.6897	CKD	4.1e-09	0.00259774	462166	Waist circumference || id:ukb-b-9405	TRUE	480698	5.61e-05	25.9492
18	rs1051613	A	G	-0.00995199	-0.0178	FALSE	FALSE	0.0095	0.06031	CKD	3.1e-08	0.00179742	462166	Waist circumference || id:ukb-b-9405	TRUE	480698	4.91e-05	22.7065
19	rs1056441	C	T	0.0127063	-0.0069	FALSE	FALSE	0.0098	0.4779	CKD	3.1e-11	0.00191349	462166	Waist circumference || id:ukb-b-9405	TRUE	480698	7.08e-05	32.7182
20	rs10732335	C	A	-0.0147414	-0.014	FALSE	FALSE	0.0099	0.1584	CKD	3.1e-16	0.00180443	462166	Waist circumference || id:ukb-b-9405	TRUE	480698	0.00010724	49.5677
21	rs10757898	A	G	-0.00996701	-0.0029	FALSE	FALSE	0.0096	0.7642	CKD	4e-08	0.00181479	462166	Waist circumference || id:ukb-b-9405	TRUE	480698	4.96e-05	22.92
22	rs1078455	C	T	0.0111735	0.0235	FALSE	FALSE	0.0104	0.02415	CKD	9.7e-09	0.00194801	462166	Waist circumference || id:ukb-b-9405	TRUE	480698	5.34e-05	24.6634
23	rs10787738	T	C	0.0153066	0.0279	FALSE	FALSE	0.0113	0.01381	CKD	2.1e-13	0.00208556	462166	Waist circumference || id:ukb-b-9405	TRUE	480698	8.89e-05	41.0972
24	rs10795418	G	A	0.0127004	0.0078	FALSE	FALSE	0.0099	0.4334	CKD	2.4e-11	0.00190172	462166	Waist circumference || id:ukb-b-9405	TRUE	480698	7.19e-05	33.229
25	rs10803762	A	G	0.0119451	0.0053	FALSE	FALSE	0.01	0.5924	CKD	4.4e-10	0.00191493	462166	Waist circumference || id:ukb-b-9405	TRUE	480698	6.24e-05	28.8273
26	rs10824211	T	C	0.0150646	0.0165	FALSE	FALSE	0.0143	0.2484	CKD	6.3e-09	0.00259306	462166	Waist circumference || id:ukb-b-9405	TRUE	480698	5.45e-05	25.1847
27	rs10827380	T	C	0.0116104	-0.0136	FALSE	FALSE	0.0097	0.1592	CKD	1.8e-09	0.0019302	462166	Waist circumference || id:ukb-b-9405	TRUE	480698	5.81e-05	26.8554
28	rs10835676	G	C	0.0123512	0.0157	TRUE	TRUE	0.0108	0.1476	CKD	4e-09	0.00209843	462166	Waist circumference || id:ukb-b-9405	FALSE	480698	5.57e-05	25.7533
29	rs10887578	C	G	0.0106684	-0.0013	TRUE	TRUE	0.0096	0.8916	CKD	3.1e-09	0.00179976	462166	Waist circumference || id:ukb-b-9405	FALSE	480698	5.69e-05	26.3014
30	rs10938398	A	G	0.0222115	0.0219	FALSE	FALSE	0.0093	0.01817	CKD	1e-34	0.00180756	462166	Waist circumference || id:ukb-b-9405	TRUE	480698	0.000242322	112.02
31	rs10947793	G	A	-0.0127212	-0.0187	FALSE	FALSE	0.0101	0.06354	CKD	8.1e-12	0.0018605	462166	Waist circumference || id:ukb-b-9405	TRUE	480698	7.56e-05	34.9395
32	rs10957087	A	T	0.0139437	-0.0019	TRUE	TRUE	0.0134	0.8847	CKD	1.2e-08	0.00244363	462166	Waist circumference || id:ukb-b-9405	FALSE	480698	5.22e-05	24.1107
33	rs10992854	C	T	-0.0112545	0.0109	FALSE	FALSE	0.0102	0.2857	CKD	5.4e-09	0.00192897	462166	Waist circumference || id:ukb-b-9405	TRUE	480698	5.49e-05	25.3942
34	rs11012732	G	A	0.0193536	0.0124	FALSE	FALSE	0.0098	0.2071	CKD	2.4e-24	0.00190117	462166	Waist circumference || id:ukb-b-9405	TRUE	480698	0.000166056	76.7577
35	rs11058233	G	A	0.0159705	0.0087	FALSE	FALSE	0.0107	0.4157	CKD	1.2e-14	0.00206852	462166	Waist circumference || id:ukb-b-9405	TRUE	480698	9.55e-05	44.1376
36	rs1108548	G	A	0.0121715	-0.0086	FALSE	FALSE	0.0109	0.4282	CKD	1.2e-09	0.00200003	462166	Waist circumference || id:ukb-b-9405	TRUE	480698	5.94e-05	27.4407
37	rs11099020	T	C	-0.0112449	0.0092	FALSE	FALSE	0.0095	0.3322	CKD	1.7e-09	0.00186604	462166	Waist circumference || id:ukb-b-9405	TRUE	480698	5.82e-05	26.912
38	rs1111817	G	C	-0.0105597	-0.0116	TRUE	TRUE	0.01	0.2477	CKD	2e-08	0.00188105	462166	Waist circumference || id:ukb-b-9405	FALSE	480698	5.17e-05	23.8915
39	rs111258054	T	C	0.0159528	-0.002	FALSE	FALSE	0.0125	0.8736	CKD	9.5e-12	0.00234105	462166	Waist circumference || id:ukb-b-9405	TRUE	480698	7.63e-05	35.2718
40	rs11150745	G	A	-0.0160848	-0.0073	FALSE	FALSE	0.0104	0.4817	CKD	6.8e-17	0.00192604	462166	Waist circumference || id:ukb-b-9405	TRUE	480698	0.000112166	51.8447
41	rs11160600	G	A	0.0180478	0.003	FALSE	FALSE	0.0169	0.8579	CKD	7.1e-09	0.00311766	462166	Waist circumference || id:ukb-b-9405	TRUE	480698	5.46e-05	25.2372
42	rs11162968	C	T	0.0122283	0.0026	FALSE	FALSE	0.0106	0.8077	CKD	2.1e-10	0.00192412	462166	Waist circumference || id:ukb-b-9405	TRUE	480698	6.47e-05	29.8861
43	rs11165493	A	G	0.0107576	-0.0164	FALSE	FALSE	0.0102	0.1094	CKD	1.3e-08	0.00189335	462166	Waist circumference || id:ukb-b-9405	TRUE	480698	5.22e-05	24.1082
44	rs1117619	G	C	-0.0120513	-0.0089	TRUE	TRUE	0.0104	0.3913	CKD	5e-09	0.00206049	462166	Waist circumference || id:ukb-b-9405	FALSE	480698	5.45e-05	25.1788
45	rs11196657	C	T	0.0124451	0.0021	FALSE	FALSE	0.0107	0.843	CKD	3.4e-09	0.00210599	462166	Waist circumference || id:ukb-b-9405	TRUE	480698	5.6e-05	25.8678
46	rs11215381	C	T	0.0111759	-0.0047	FALSE	FALSE	0.0091	0.6043	CKD	4.6e-10	0.00179363	462166	Waist circumference || id:ukb-b-9405	TRUE	480698	6.23e-05	28.7869
47	rs11218510	A	G	-0.0115323	-0.009	FALSE	FALSE	0.0094	0.3414	CKD	2.9e-10	0.00182872	462166	Waist circumference || id:ukb-b-9405	TRUE	480698	6.39e-05	29.5171
48	rs11223204	G	A	0.0122154	0.0158	FALSE	FALSE	0.0097	0.1046	CKD	1.5e-11	0.00180899	462166	Waist circumference || id:ukb-b-9405	TRUE	480698	7.33e-05	33.8867
49	rs113132247	A	G	0.0153033	0.0044	FALSE	FALSE	0.013	0.7327	CKD	8.4e-10	0.00249349	462166	Waist circumference || id:ukb-b-9405	TRUE	480698	6.07e-05	28.0582
50	rs113866544	C	T	0.0303242	0.0307	FALSE	FALSE	0.0174	0.0772	CKD	1.4e-17	0.003552	462166	Waist circumference || id:ukb-b-9405	TRUE	480698	0.000117067	54.1106
51	rs114964326	A	G	-0.0301131	0.0737	FALSE	FALSE	0.0357	0.0389	CKD	2.1e-08	0.00537007	462166	Waist circumference || id:ukb-b-9405	TRUE	480698	5.1e-05	23.5616
52	rs115056380	A	G	-0.0236683	-0.0224	FALSE	FALSE	0.025	0.3699	CKD	1.3e-08	0.00416636	462166	Waist circumference || id:ukb-b-9405	TRUE	480698	5.15e-05	23.8188
53	rs11603984	T	G	-0.0169839	0.0088	FALSE	FALSE	0.0137	0.5191	CKD	8.9e-11	0.00261937	462166	Waist circumference || id:ukb-b-9405	TRUE	480698	6.74e-05	31.1623
54	rs11614326	A	G	-0.0102606	-0.0051	FALSE	FALSE	0.0097	0.5985	CKD	1.6e-08	0.0018167	462166	Waist circumference || id:ukb-b-9405	TRUE	480698	5.22e-05	24.132
55	rs11636611	T	C	0.0107144	0.0101	FALSE	FALSE	0.0091	0.2692	CKD	2.3e-09	0.00179296	462166	Waist circumference || id:ukb-b-9405	TRUE	480698	5.74e-05	26.5285
56	rs11639596	C	A	-0.011872	-0.0051	FALSE	FALSE	0.011	0.6448	CKD	1.1e-08	0.00207809	462166	Waist circumference || id:ukb-b-9405	TRUE	480698	5.3e-05	24.4805
57	rs11653367	G	A	-0.0151666	0.01	FALSE	FALSE	0.0112	0.37	CKD	2.5e-15	0.00191685	462166	Waist circumference || id:ukb-b-9405	TRUE	480698	0.000101423	46.8789
58	rs11666480	G	C	0.0132885	0.0026	TRUE	TRUE	0.0094	0.7815	CKD	1.9e-13	0.00180641	462166	Waist circumference || id:ukb-b-9405	FALSE	480698	8.78e-05	40.5942
59	rs11675464	G	A	0.0112729	-0.0104	FALSE	FALSE	0.0092	0.2573	CKD	3.7e-10	0.00179869	462166	Waist circumference || id:ukb-b-9405	TRUE	480698	6.25e-05	28.9011
60	rs11704728	T	C	0.0133307	0.0099	FALSE	FALSE	0.0113	0.3791	CKD	3.9e-09	0.00226433	462166	Waist circumference || id:ukb-b-9405	TRUE	480698	5.61e-05	25.9208
61	rs11757278	C	T	-0.012784	-0.0147	FALSE	FALSE	0.0097	0.1296	CKD	4.9e-11	0.00194427	462166	Waist circumference || id:ukb-b-9405	TRUE	480698	6.91e-05	31.9551
62	rs11767811	A	G	-0.0150345	0.0044	FALSE	FALSE	0.0114	0.6969	CKD	8.9e-11	0.00231875	462166	Waist circumference || id:ukb-b-9405	TRUE	480698	6.71e-05	31.0234
63	rs11773362	T	C	-0.0104772	0.0068	FALSE	FALSE	0.0097	0.4813	CKD	3.2e-08	0.0018937	462166	Waist circumference || id:ukb-b-9405	TRUE	480698	4.9e-05	22.6425
64	rs11778934	G	C	-0.0122168	-0.0049	TRUE	TRUE	0.0096	0.6102	CKD	1.1e-11	0.00179945	462166	Waist circumference || id:ukb-b-9405	FALSE	480698	7.42e-05	34.3121
65	rs11787216	T	C	0.011505	0.0131	FALSE	FALSE	0.0102	0.2009	CKD	1.2e-09	0.0018915	462166	Waist circumference || id:ukb-b-9405	TRUE	480698	6.16e-05	28.4923
66	rs1182199	A	C	-0.0135196	0.013	FALSE	FALSE	0.0099	0.1881	CKD	3.6e-12	0.00194469	462166	Waist circumference || id:ukb-b-9405	TRUE	480698	7.74e-05	35.776
67	rs11824092	C	T	0.012491	0.0032	FALSE	FALSE	0.01	0.7523	CKD	2.4e-11	0.00187069	462166	Waist circumference || id:ukb-b-9405	TRUE	480698	7.23e-05	33.3992
68	rs1183668	G	C	-0.0120589	0.0073	TRUE	TRUE	0.0102	0.4711	CKD	9.3e-11	0.00186172	462166	Waist circumference || id:ukb-b-9405	FALSE	480698	6.78e-05	31.3387
69	rs11842871	T	G	-0.0127878	-0.0032	FALSE	FALSE	0.0102	0.7545	CKD	4e-10	0.00204439	462166	Waist circumference || id:ukb-b-9405	TRUE	480698	6.29e-05	29.0795
70	rs1188209	G	A	0.0102398	-0.0114	FALSE	FALSE	0.0092	0.2146	CKD	1.6e-08	0.00181136	462166	Waist circumference || id:ukb-b-9405	TRUE	480698	5.19e-05	23.9729
71	rs11898037	C	T	0.0105694	0.0087	FALSE	FALSE	0.0095	0.3581	CKD	1.2e-08	0.00185324	462166	Waist circumference || id:ukb-b-9405	TRUE	480698	5.19e-05	24.006
72	rs1191600	A	C	-0.0108005	-0.0158	FALSE	FALSE	0.0093	0.0897	CKD	3.8e-09	0.00183345	462166	Waist circumference || id:ukb-b-9405	TRUE	480698	5.63e-05	26.0133
73	rs12001437	C	T	0.0109331	-0.0106	FALSE	FALSE	0.0101	0.2905	CKD	3.8e-09	0.00185543	462166	Waist circumference || id:ukb-b-9405	TRUE	480698	5.56e-05	25.6894
74	rs12042959	G	A	-0.014934	0.0103	FALSE	FALSE	0.0131	0.4312	CKD	5.2e-09	0.00255686	462166	Waist circumference || id:ukb-b-9405	TRUE	480698	5.49e-05	25.3966
75	rs12072739	G	A	0.0162106	-0.0061	FALSE	FALSE	0.0107	0.5663	CKD	3.9e-14	0.00214325	462166	Waist circumference || id:ukb-b-9405	TRUE	480698	9.15e-05	42.2853
76	rs12103006	G	A	0.0124779	-0.0111	FALSE	FALSE	0.0097	0.2512	CKD	5.1e-12	0.00180782	462166	Waist circumference || id:ukb-b-9405	TRUE	480698	7.64e-05	35.2944
77	rs12107172	G	A	0.0156855	-0.0064	FALSE	FALSE	0.0129	0.6209	CKD	1.8e-09	0.00260901	462166	Waist circumference || id:ukb-b-9405	TRUE	480698	5.8e-05	26.802
78	rs12140153	T	G	-0.0265936	-0.0054	FALSE	FALSE	0.016	0.734	CKD	2.1e-17	0.00313243	462166	Waist circumference || id:ukb-b-9405	TRUE	480698	0.000120719	55.7986
79	rs1218824	A	G	0.012491	0.0035	FALSE	FALSE	0.0096	0.7175	CKD	4.2e-11	0.00189332	462166	Waist circumference || id:ukb-b-9405	TRUE	480698	6.99e-05	32.2954
80	rs12225345	G	A	0.0145982	-0.0215	FALSE	FALSE	0.0121	0.07573	CKD	1.3e-09	0.00240459	462166	Waist circumference || id:ukb-b-9405	TRUE	480698	5.89e-05	27.2314
81	rs12245654	C	A	0.023047	-0.0121	FALSE	FALSE	0.0166	0.4671	CKD	3.2e-11	0.00347158	462166	Waist circumference || id:ukb-b-9405	TRUE	480698	7.15e-05	33.0418
82	rs12273545	T	C	0.0222638	-0.0124	FALSE	FALSE	0.0191	0.5141	CKD	9.4e-09	0.00387781	462166	Waist circumference || id:ukb-b-9405	TRUE	480698	5.28e-05	24.4228
83	rs12287076	C	G	0.0210638	-0.0382	TRUE	TRUE	0.0107	0.0003436	CKD	1.3e-26	0.00197238	462166	Waist circumference || id:ukb-b-9405	FALSE	480698	0.000183789	84.9562
84	rs1229984	C	T	0.0301377	-0.0705	FALSE	FALSE	0.0299	0.01834	CKD	2.8e-08	0.00542443	462166	Waist circumference || id:ukb-b-9405	TRUE	480698	4.81e-05	22.2339
85	rs12375196	A	C	0.0132187	-0.0192	FALSE	FALSE	0.0092	0.03577	CKD	3.8e-13	0.00182044	462166	Waist circumference || id:ukb-b-9405	TRUE	480698	8.54e-05	39.4573
86	rs12462975	A	G	0.01754	0.0205	FALSE	FALSE	0.0103	0.04617	CKD	5.9e-20	0.00191777	462166	Waist circumference || id:ukb-b-9405	TRUE	480698	0.000135975	62.8511
87	rs12463617	C	A	0.0431919	-0.0079	FALSE	FALSE	0.0128	0.535	CKD	1.8e-74	0.00236577	462166	Waist circumference || id:ukb-b-9405	TRUE	480698	0.000531209	245.636
88	rs12478299	C	T	-0.0115796	-0.0056	FALSE	FALSE	0.0108	0.6013	CKD	1.9e-08	0.00206169	462166	Waist circumference || id:ukb-b-9405	TRUE	480698	5.06e-05	23.3644
89	rs12549000	A	T	0.0164111	-0.0089	TRUE	TRUE	0.0151	0.5583	CKD	1.9e-08	0.00292178	462166	Waist circumference || id:ukb-b-9405	FALSE	480698	5.12e-05	23.6839
90	rs12877270	A	G	0.0117224	-0.0025	FALSE	FALSE	0.0093	0.7874	CKD	1.1e-10	0.00181553	462166	Waist circumference || id:ukb-b-9405	TRUE	480698	6.78e-05	31.3321
91	rs12880641	G	T	-0.0138449	0.003	FALSE	FALSE	0.0096	0.759	CKD	2.4e-13	0.00188965	462166	Waist circumference || id:ukb-b-9405	TRUE	480698	8.58e-05	39.6717
92	rs12926311	C	G	-0.0124576	-0.0032	TRUE	TRUE	0.0106	0.7603	CKD	3.2e-11	0.00187714	462166	Waist circumference || id:ukb-b-9405	FALSE	480698	7.09e-05	32.7908
93	rs1296328	C	A	-0.0131912	0.0055	FALSE	FALSE	0.0093	0.5516	CKD	3.1e-13	0.00180908	462166	Waist circumference || id:ukb-b-9405	TRUE	480698	8.58e-05	39.6531
94	rs12983532	T	C	-0.0149964	0.0124	FALSE	FALSE	0.0117	0.2874	CKD	7.6e-13	0.00209191	462166	Waist circumference || id:ukb-b-9405	TRUE	480698	8.46e-05	39.0966
95	rs13033310	A	G	0.0125512	0.0038	FALSE	FALSE	0.0104	0.7124	CKD	1.3e-09	0.00206781	462166	Waist circumference || id:ukb-b-9405	TRUE	480698	5.95e-05	27.503
96	rs13047416	G	C	-0.0139009	-0.0141	TRUE	TRUE	0.01	0.1592	CKD	6.6e-14	0.00185438	462166	Waist circumference || id:ukb-b-9405	FALSE	480698	9.08e-05	41.9556
97	rs13163306	A	G	-0.00988959	-0.0074	FALSE	FALSE	0.0091	0.4169	CKD	3.5e-08	0.00179351	462166	Waist circumference || id:ukb-b-9405	TRUE	480698	4.87e-05	22.4976
98	rs13182474	C	G	-0.0117225	-0.0086	TRUE	TRUE	0.0101	0.3954	CKD	1e-09	0.00192056	462166	Waist circumference || id:ukb-b-9405	FALSE	480698	5.97e-05	27.5896
99	rs1320903	A	G	0.017072	0.0052	FALSE	FALSE	0.0098	0.5998	CKD	5.2e-19	0.00191652	462166	Waist circumference || id:ukb-b-9405	TRUE	480698	0.000126783	58.6018
100	rs1321521	A	C	0.0141428	0.0161	FALSE	FALSE	0.0097	0.09556	CKD	5.1e-14	0.00187867	462166	Waist circumference || id:ukb-b-9405	TRUE	480698	9.04e-05	41.7962
101	rs13264909	T	A	-0.0122831	0.0079	TRUE	TRUE	0.0092	0.39	CKD	1.2e-11	0.00181048	462166	Waist circumference || id:ukb-b-9405	FALSE	480698	7.39e-05	34.1629
102	rs1327259	G	A	-0.0115864	0.032	FALSE	FALSE	0.0093	0.0006071	CKD	3.1e-10	0.0018403	462166	Waist circumference || id:ukb-b-9405	TRUE	480698	6.37e-05	29.4596
103	rs13288841	A	G	0.0190501	0.0273	FALSE	FALSE	0.0098	0.005334	CKD	2.2e-23	0.00191229	462166	Waist circumference || id:ukb-b-9405	TRUE	480698	0.000158369	73.2038
104	rs13322435	G	A	-0.0169561	0.0203	FALSE	FALSE	0.0103	0.04931	CKD	1.9e-20	0.00182964	462166	Waist circumference || id:ukb-b-9405	TRUE	480698	0.000138504	64.0206
105	rs13333747	C	T	-0.022678	0.0132	FALSE	FALSE	0.0143	0.3567	CKD	1.9e-22	0.00232636	462166	Waist circumference || id:ukb-b-9405	TRUE	480698	0.000153577	70.9887
106	rs1336486	G	T	0.012489	0.0161	FALSE	FALSE	0.0098	0.1019	CKD	6e-11	0.00190819	462166	Waist circumference || id:ukb-b-9405	TRUE	480698	6.88e-05	31.809
107	rs13410783	G	A	0.0141058	0.0044	FALSE	FALSE	0.0101	0.6663	CKD	2.4e-14	0.0018498	462166	Waist circumference || id:ukb-b-9405	TRUE	480698	9.27e-05	42.852
108	rs13420048	A	C	-0.0133504	-0.0089	FALSE	FALSE	0.01	0.373	CKD	7e-13	0.00185957	462166	Waist circumference || id:ukb-b-9405	TRUE	480698	8.26e-05	38.1876
109	rs13427822	G	A	-0.0141495	-0.0118	FALSE	FALSE	0.0107	0.2737	CKD	3.2e-12	0.00203048	462166	Waist circumference || id:ukb-b-9405	TRUE	480698	7.91e-05	36.5795
110	rs1346841	A	G	-0.0106038	-0.0115	FALSE	FALSE	0.0095	0.23	CKD	6.4e-09	0.00182614	462166	Waist circumference || id:ukb-b-9405	TRUE	480698	5.42e-05	25.0466
111	rs1357079	C	T	0.011183	0.0186	FALSE	FALSE	0.0097	0.05579	CKD	6.2e-10	0.00180784	462166	Waist circumference || id:ukb-b-9405	TRUE	480698	6.13e-05	28.3331
112	rs1360201	T	C	0.00979421	-0.0158	FALSE	FALSE	0.0092	0.08476	CKD	4.4e-08	0.00178924	462166	Waist circumference || id:ukb-b-9405	TRUE	480698	4.79e-05	22.1378
113	rs1405261	A	T	-0.00985187	0.0018	TRUE	TRUE	0.0097	0.8517	CKD	4.8e-08	0.0018049	462166	Waist circumference || id:ukb-b-9405	FALSE	480698	4.77e-05	22.0434
114	rs1411432	C	A	0.0150036	0.0073	FALSE	FALSE	0.0129	0.5703	CKD	7.7e-11	0.00230632	462166	Waist circumference || id:ukb-b-9405	TRUE	480698	6.82e-05	31.5359
115	rs1436348	G	A	0.0124929	0.0029	FALSE	FALSE	0.0092	0.7503	CKD	5.4e-12	0.00181185	462166	Waist circumference || id:ukb-b-9405	TRUE	480698	7.59e-05	35.0792
116	rs1441098	T	A	-0.00990642	0.0032	TRUE	TRUE	0.0109	0.7708	CKD	3.5e-08	0.00179682	462166	Waist circumference || id:ukb-b-9405	FALSE	480698	4.87e-05	22.4995
117	rs1441264	A	G	0.0150095	0.0051	FALSE	FALSE	0.0094	0.5905	CKD	7.6e-16	0.00186203	462166	Waist circumference || id:ukb-b-9405	TRUE	480698	0.000108686	50.2364
118	rs145350287	A	T	-0.0322326	0.0068	TRUE	TRUE	0.0293	0.8171	CKD	2e-12	0.00458244	462166	Waist circumference || id:ukb-b-9405	FALSE	480698	7.91e-05	36.539
119	rs1454687	G	C	-0.0161615	-0.0073	TRUE	TRUE	0.0091	0.4247	CKD	1.5e-19	0.00178705	462166	Waist circumference || id:ukb-b-9405	FALSE	480698	0.000130474	60.3081
120	rs1458156	T	C	0.0146036	-0.0045	FALSE	FALSE	0.0091	0.6239	CKD	3.5e-16	0.00179105	462166	Waist circumference || id:ukb-b-9405	TRUE	480698	0.000106575	49.2605
121	rs1502317	T	C	-0.0173687	0.0072	FALSE	FALSE	0.0102	0.4815	CKD	4.3e-18	0.0020032	462166	Waist circumference || id:ukb-b-9405	TRUE	480698	0.000120719	55.7985
122	rs1559900	T	C	0.0127734	0.0047	FALSE	FALSE	0.0109	0.668	CKD	1.1e-10	0.00197882	462166	Waist circumference || id:ukb-b-9405	TRUE	480698	6.66e-05	30.8003
123	rs1570298	T	A	0.0120451	0.0045	TRUE	TRUE	0.0108	0.6783	CKD	3.8e-09	0.00204452	462166	Waist circumference || id:ukb-b-9405	FALSE	480698	5.54e-05	25.5967
124	rs1582931	A	G	-0.0138548	-0.0074	FALSE	FALSE	0.0096	0.4391	CKD	1.7e-14	0.00180588	462166	Waist circumference || id:ukb-b-9405	TRUE	480698	9.57e-05	44.2349
125	rs1609010	G	A	0.0149337	0.0057	FALSE	FALSE	0.0092	0.5315	CKD	1.3e-16	0.00180594	462166	Waist circumference || id:ukb-b-9405	TRUE	480698	0.000109581	50.6499
126	rs1609303	A	T	0.0152662	0.0015	TRUE	TRUE	0.01	0.8804	CKD	2.1e-16	0.00185779	462166	Waist circumference || id:ukb-b-9405	FALSE	480698	0.000108488	50.1445
127	rs1619442	C	T	-0.0162997	-0.015	FALSE	FALSE	0.0135	0.2665	CKD	2.4e-10	0.00257242	462166	Waist circumference || id:ukb-b-9405	TRUE	480698	6.42e-05	29.6595
128	rs1625623	T	C	0.0107407	0.0089	FALSE	FALSE	0.01	0.375	CKD	9.8e-09	0.00187307	462166	Waist circumference || id:ukb-b-9405	TRUE	480698	5.39e-05	24.9122
129	rs165656	C	G	0.0103041	0.0148	TRUE	TRUE	0.0093	0.112	CKD	1.1e-08	0.00180539	462166	Waist circumference || id:ukb-b-9405	FALSE	480698	5.3e-05	24.5067
130	rs1657930	A	G	-0.0142481	-0.0103	FALSE	FALSE	0.0118	0.3808	CKD	2.3e-10	0.00224816	462166	Waist circumference || id:ukb-b-9405	TRUE	480698	6.42e-05	29.6947
131	rs1711171	C	T	0.0175635	-0.0016	FALSE	FALSE	0.0107	0.8791	CKD	1.8e-17	0.00206542	462166	Waist circumference || id:ukb-b-9405	TRUE	480698	0.000115808	53.5287
132	rs17296856	C	A	-0.0156228	-0.0093	FALSE	FALSE	0.0101	0.3573	CKD	5e-15	0.00199629	462166	Waist circumference || id:ukb-b-9405	TRUE	480698	9.86e-05	45.5525
133	rs1731246	T	G	-0.0118366	-0.0251	FALSE	FALSE	0.011	0.02266	CKD	1.3e-08	0.0020818	462166	Waist circumference || id:ukb-b-9405	TRUE	480698	5.15e-05	23.8018
134	rs17446091	C	T	0.0149141	0.0225	FALSE	FALSE	0.0113	0.04713	CKD	2.3e-11	0.00222979	462166	Waist circumference || id:ukb-b-9405	TRUE	480698	7.17e-05	33.1269
135	rs1752169	A	C	0.0143082	-0.0054	FALSE	FALSE	0.0105	0.6065	CKD	4.5e-12	0.00206705	462166	Waist circumference || id:ukb-b-9405	TRUE	480698	7.69e-05	35.5496
136	rs17681738	T	C	0.0105421	0.0008	FALSE	FALSE	0.0098	0.9354	CKD	3.3e-08	0.00190864	462166	Waist circumference || id:ukb-b-9405	TRUE	480698	4.9e-05	22.6643
137	rs1788808	G	A	-0.0208198	-0.0183	FALSE	FALSE	0.0091	0.04477	CKD	3.6e-31	0.00179299	462166	Waist circumference || id:ukb-b-9405	TRUE	480698	0.000216708	100.176
138	rs1799923	G	A	0.0171188	0.0189	FALSE	FALSE	0.0144	0.1874	CKD	1.2e-09	0.00281552	462166	Waist circumference || id:ukb-b-9405	TRUE	480698	5.89e-05	27.2336
139	rs1834144	A	C	-0.0146152	-0.0233	FALSE	FALSE	0.0099	0.01848	CKD	3.4e-15	0.00185609	462166	Waist circumference || id:ukb-b-9405	TRUE	480698	9.99e-05	46.1899
140	rs1861410	T	C	-0.016009	-0.0136	FALSE	FALSE	0.0091	0.1369	CKD	6.4e-19	0.00180199	462166	Waist circumference || id:ukb-b-9405	TRUE	480698	0.000126567	58.5021
141	rs1902066	C	T	0.0109526	0.0079	FALSE	FALSE	0.0092	0.3909	CKD	1.4e-09	0.00181038	462166	Waist circumference || id:ukb-b-9405	TRUE	480698	5.9e-05	27.2915
142	rs1942826	A	G	0.0167972	0.0121	FALSE	FALSE	0.0133	0.3627	CKD	4.9e-10	0.00270011	462166	Waist circumference || id:ukb-b-9405	TRUE	480698	6.21e-05	28.7158
143	rs2020942	T	C	0.0108469	0.0027	FALSE	FALSE	0.0098	0.7857	CKD	3.4e-09	0.00183573	462166	Waist circumference || id:ukb-b-9405	TRUE	480698	5.62e-05	25.988
144	rs2074881	T	C	-0.0147612	-0.0084	FALSE	FALSE	0.0131	0.5218	CKD	8e-10	0.00240193	462166	Waist circumference || id:ukb-b-9405	TRUE	480698	6.11e-05	28.2183
145	rs2133561	T	A	-0.0122441	-0.0173	TRUE	TRUE	0.0102	0.0893	CKD	3.9e-11	0.00185284	462166	Waist circumference || id:ukb-b-9405	FALSE	480698	7.13e-05	32.9364
146	rs215669	A	G	-0.0125095	-0.0008	FALSE	FALSE	0.0095	0.9293	CKD	1.1e-11	0.00184246	462166	Waist circumference || id:ukb-b-9405	TRUE	480698	7.43e-05	34.3608
147	rs2161097	T	C	0.0142773	0.0215	FALSE	FALSE	0.0093	0.02015	CKD	2.2e-15	0.00180004	462166	Waist circumference || id:ukb-b-9405	TRUE	480698	0.000100344	46.3798
148	rs2172131	C	T	-0.0121742	0.0092	FALSE	FALSE	0.01	0.3616	CKD	1.9e-11	0.00181299	462166	Waist circumference || id:ukb-b-9405	TRUE	480698	7.23e-05	33.4026
149	rs217672	C	A	0.012731	0.0083	FALSE	FALSE	0.0105	0.4297	CKD	2.8e-10	0.0020176	462166	Waist circumference || id:ukb-b-9405	TRUE	480698	6.42e-05	29.6508
150	rs2180454	C	T	0.0179823	-0.0082	FALSE	FALSE	0.0108	0.4485	CKD	3.7e-17	0.00213539	462166	Waist circumference || id:ukb-b-9405	TRUE	480698	0.000113894	52.6435
151	rs2183947	A	G	-0.0220783	0.0166	FALSE	FALSE	0.0105	0.1143	CKD	4.9e-25	0.00213628	462166	Waist circumference || id:ukb-b-9405	TRUE	480698	0.000170002	78.5821
152	rs2225909	C	T	0.015797	0.0352	FALSE	FALSE	0.011	0.00133	CKD	1.4e-13	0.00213642	462166	Waist circumference || id:ukb-b-9405	TRUE	480698	8.73e-05	40.3386
153	rs2253310	G	C	0.018205	0.0026	TRUE	TRUE	0.0094	0.784	CKD	6.5e-23	0.00184715	462166	Waist circumference || id:ukb-b-9405	FALSE	480698	0.000155171	71.7254
154	rs2302209	T	C	0.0198329	0.0026	FALSE	FALSE	0.0104	0.8047	CKD	1.1e-23	0.00197713	462166	Waist circumference || id:ukb-b-9405	TRUE	480698	0.000161583	74.6901
155	rs2306593	T	C	-0.0152919	-0.0395	FALSE	FALSE	0.0097	4.56e-05	CKD	1.6e-17	0.00179509	462166	Waist circumference || id:ukb-b-9405	TRUE	480698	0.000116857	54.0134
156	rs2307111	C	T	-0.0239722	-0.0061	FALSE	FALSE	0.0093	0.5101	CKD	3.3e-39	0.0018299	462166	Waist circumference || id:ukb-b-9405	TRUE	480698	0.000274655	126.971
157	rs2376885	A	G	-0.0106223	-0.0265	FALSE	FALSE	0.0105	0.01167	CKD	2.8e-08	0.00191252	462166	Waist circumference || id:ukb-b-9405	TRUE	480698	4.94e-05	22.8485
158	rs2439823	G	A	0.0155254	-0.002	FALSE	FALSE	0.0097	0.8405	CKD	6.8e-18	0.00180145	462166	Waist circumference || id:ukb-b-9405	TRUE	480698	0.000119517	55.2429
159	rs245767	G	A	0.0145976	-0.0107	FALSE	FALSE	0.0102	0.2942	CKD	4.5e-13	0.00201635	462166	Waist circumference || id:ukb-b-9405	TRUE	480698	8.39e-05	38.792
160	rs2470549	C	T	-0.0119541	0.0142	FALSE	FALSE	0.0093	0.1274	CKD	5.2e-11	0.00182105	462166	Waist circumference || id:ukb-b-9405	TRUE	480698	6.87e-05	31.7516
161	rs2470946	T	G	0.011687	-0.0152	FALSE	FALSE	0.0098	0.1214	CKD	1.5e-10	0.00182473	462166	Waist circumference || id:ukb-b-9405	TRUE	480698	6.56e-05	30.3383
162	rs2482704	T	G	-0.0115642	0.0045	FALSE	FALSE	0.0093	0.6308	CKD	1.5e-10	0.00180618	462166	Waist circumference || id:ukb-b-9405	TRUE	480698	6.54e-05	30.2417
163	rs2568958	A	G	0.0169206	0.0049	FALSE	FALSE	0.0094	0.6011	CKD	1.6e-20	0.00182184	462166	Waist circumference || id:ukb-b-9405	TRUE	480698	0.000136998	63.3241
164	rs2584205	A	G	0.0111592	0.0108	FALSE	FALSE	0.0105	0.303	CKD	3.7e-08	0.00202662	462166	Waist circumference || id:ukb-b-9405	TRUE	480698	4.87e-05	22.5141
165	rs2618039	T	A	0.0120777	-0.0042	TRUE	TRUE	0.0099	0.6743	CKD	5.2e-11	0.00183977	462166	Waist circumference || id:ukb-b-9405	FALSE	480698	6.88e-05	31.8164
166	rs2678204	G	T	0.0157074	0.009	FALSE	FALSE	0.0097	0.354	CKD	7.9e-17	0.00188488	462166	Waist circumference || id:ukb-b-9405	TRUE	480698	0.000110756	51.193
167	rs2696309	C	T	0.0112571	0.0147	FALSE	FALSE	0.01	0.144	CKD	1.6e-08	0.00199327	462166	Waist circumference || id:ukb-b-9405	TRUE	480698	5.1e-05	23.5936
168	rs2725371	G	A	-0.0154452	-0.0034	FALSE	FALSE	0.0099	0.7351	CKD	2.6e-15	0.00195255	462166	Waist circumference || id:ukb-b-9405	TRUE	480698	0.00010093	46.651
169	rs2744938	G	A	0.0319686	0.0235	FALSE	FALSE	0.0128	0.06671	CKD	5.4e-37	0.00251588	462166	Waist circumference || id:ukb-b-9405	TRUE	480698	0.000257035	118.823
170	rs28350	G	A	-0.0139376	-0.0045	FALSE	FALSE	0.0116	0.6959	CKD	2.5e-09	0.0023374	462166	Waist circumference || id:ukb-b-9405	TRUE	480698	5.72e-05	26.4284
171	rs28366156	C	T	-0.0187659	-0.0016	FALSE	FALSE	0.0145	0.9143	CKD	1.5e-12	0.00265145	462166	Waist circumference || id:ukb-b-9405	TRUE	480698	8e-05	36.9583
172	rs28375268	T	G	-0.0130789	0.001	FALSE	FALSE	0.0101	0.9229	CKD	3.3e-12	0.00187766	462166	Waist circumference || id:ukb-b-9405	TRUE	480698	7.83e-05	36.2042
173	rs28489620	A	G	-0.0124131	0.0041	FALSE	FALSE	0.0107	0.7031	CKD	4.4e-10	0.00198899	462166	Waist circumference || id:ukb-b-9405	TRUE	480698	6.35e-05	29.3481
174	rs28580375	G	C	0.0126069	0.0026	TRUE	TRUE	0.0114	0.8201	CKD	6e-09	0.00216777	462166	Waist circumference || id:ukb-b-9405	FALSE	480698	5.43e-05	25.1067
175	rs2861692	C	T	-0.0166517	-0.004	FALSE	FALSE	0.0103	0.7018	CKD	7.7e-17	0.00199772	462166	Waist circumference || id:ukb-b-9405	TRUE	480698	0.000110658	51.1476
176	rs2881479	T	A	0.0178331	0.017	TRUE	TRUE	0.0129	0.1864	CKD	1.8e-12	0.00253114	462166	Waist circumference || id:ukb-b-9405	FALSE	480698	7.95e-05	36.7396
177	rs2903738	T	A	-0.0133061	-0.0156	TRUE	TRUE	0.0112	0.1626	CKD	6.8e-10	0.00215663	462166	Waist circumference || id:ukb-b-9405	FALSE	480698	6.1e-05	28.213
178	rs3087523	A	G	0.016586	-0.0007	FALSE	FALSE	0.0144	0.9614	CKD	1e-09	0.00271786	462166	Waist circumference || id:ukb-b-9405	TRUE	480698	6.01e-05	27.7569
179	rs308911	G	A	-0.0114749	0.0015	FALSE	FALSE	0.0102	0.8857	CKD	6.9e-09	0.00198055	462166	Waist circumference || id:ukb-b-9405	TRUE	480698	5.37e-05	24.8321
180	rs3113509	T	C	-0.0123292	-0.0273	FALSE	FALSE	0.0104	0.008275	CKD	1e-09	0.00201975	462166	Waist circumference || id:ukb-b-9405	TRUE	480698	5.96e-05	27.5678
181	rs319775	C	T	0.0101556	-0.0043	FALSE	FALSE	0.0094	0.6483	CKD	3e-08	0.0018335	462166	Waist circumference || id:ukb-b-9405	TRUE	480698	4.91e-05	22.7065
182	rs3212038	G	A	0.0126546	0.0072	FALSE	FALSE	0.0103	0.4862	CKD	3.5e-11	0.00191072	462166	Waist circumference || id:ukb-b-9405	TRUE	480698	7.07e-05	32.6548
183	rs34045288	T	C	0.0203746	0.0121	FALSE	FALSE	0.0102	0.2361	CKD	5.8e-27	0.00189485	462166	Waist circumference || id:ukb-b-9405	TRUE	480698	0.000184798	85.4226
184	rs34140906	C	T	-0.0179391	0.0146	FALSE	FALSE	0.0117	0.2121	CKD	5.4e-14	0.00238486	462166	Waist circumference || id:ukb-b-9405	TRUE	480698	9.1e-05	42.0401
185	rs34234296	A	G	-0.0131214	-0.0037	FALSE	FALSE	0.0101	0.7179	CKD	1.3e-12	0.00184833	462166	Waist circumference || id:ukb-b-9405	TRUE	480698	8.21e-05	37.946
186	rs34483452	A	C	0.0270483	0.0221	FALSE	FALSE	0.0133	0.09609	CKD	7.3e-25	0.0026269	462166	Waist circumference || id:ukb-b-9405	TRUE	480698	0.000172312	79.6503
187	rs34517439	A	C	0.0305491	0.0126	FALSE	FALSE	0.0158	0.4251	CKD	1.9e-28	0.00276165	462166	Waist circumference || id:ukb-b-9405	TRUE	480698	0.000199634	92.2819
188	rs347551	G	C	0.0126307	0.0024	TRUE	TRUE	0.01	0.808	CKD	3.9e-12	0.00181978	462166	Waist circumference || id:ukb-b-9405	FALSE	480698	7.95e-05	36.7553
189	rs34882821	T	G	0.0106237	0.0104	FALSE	FALSE	0.0096	0.2813	CKD	2.1e-08	0.00189644	462166	Waist circumference || id:ukb-b-9405	TRUE	480698	5.05e-05	23.3634
190	rs34994596	C	T	-0.014559	-0.0057	FALSE	FALSE	0.0105	0.5859	CKD	1.1e-13	0.00195866	462166	Waist circumference || id:ukb-b-9405	TRUE	480698	8.86e-05	40.9339
191	rs35023999	C	A	-0.0113409	-0.007	FALSE	FALSE	0.0091	0.4382	CKD	2.4e-10	0.00178977	462166	Waist circumference || id:ukb-b-9405	TRUE	480698	6.43e-05	29.7146
192	rs35216639	A	C	0.0168196	0.0122	FALSE	FALSE	0.0148	0.4098	CKD	3.3e-09	0.00284261	462166	Waist circumference || id:ukb-b-9405	TRUE	480698	5.57e-05	25.7439
193	rs35243581	T	C	0.0173643	0.008	FALSE	FALSE	0.0099	0.4185	CKD	1.7e-19	0.00192251	462166	Waist circumference || id:ukb-b-9405	TRUE	480698	0.000130634	60.3824
194	rs35681682	C	T	-0.0101534	0.0117	FALSE	FALSE	0.0097	0.2299	CKD	1e-08	0.00177268	462166	Waist circumference || id:ukb-b-9405	TRUE	480698	4.98e-05	23.0124
195	rs35882248	T	C	0.0157088	-0.0058	FALSE	FALSE	0.0096	0.5487	CKD	2.8e-16	0.00191956	462166	Waist circumference || id:ukb-b-9405	TRUE	480698	0.000106894	49.4077
196	rs36007635	A	G	-0.0165685	-0.0007	FALSE	FALSE	0.0133	0.9559	CKD	1.7e-10	0.00259543	462166	Waist circumference || id:ukb-b-9405	TRUE	480698	6.52e-05	30.1299
197	rs36061954	T	C	0.0114574	-0.0006	FALSE	FALSE	0.0099	0.9543	CKD	3.6e-10	0.00182669	462166	Waist circumference || id:ukb-b-9405	TRUE	480698	6.29e-05	29.094
198	rs36140	C	A	0.0111762	-0.0089	FALSE	FALSE	0.0095	0.3468	CKD	2.1e-09	0.001867	462166	Waist circumference || id:ukb-b-9405	TRUE	480698	5.79e-05	26.7515
199	rs36165342	C	T	0.0107118	0.0013	FALSE	FALSE	0.0092	0.8844	CKD	2.1e-09	0.00178943	462166	Waist circumference || id:ukb-b-9405	TRUE	480698	5.73e-05	26.468
200	rs3764002	T	C	-0.0160772	0.0086	FALSE	FALSE	0.0105	0.4116	CKD	2.8e-15	0.00203505	462166	Waist circumference || id:ukb-b-9405	TRUE	480698	9.98e-05	46.1496
201	rs3768321	T	G	0.0176726	0.0163	FALSE	FALSE	0.0121	0.1773	CKD	3.8e-15	0.00224849	462166	Waist circumference || id:ukb-b-9405	TRUE	480698	9.86e-05	45.589
202	rs3784692	T	C	0.0185824	-0.0046	FALSE	FALSE	0.0093	0.6201	CKD	2.6e-24	0.00182662	462166	Waist circumference || id:ukb-b-9405	TRUE	480698	0.000165503	76.502
203	rs3806114	A	G	-0.0108144	-0.0168	FALSE	FALSE	0.0099	0.08989	CKD	1.8e-08	0.00192005	462166	Waist circumference || id:ukb-b-9405	TRUE	480698	5.18e-05	23.9622
204	rs3807566	T	G	-0.012149	-0.0175	FALSE	FALSE	0.0092	0.05815	CKD	1.7e-11	0.00180583	462166	Waist circumference || id:ukb-b-9405	TRUE	480698	7.27e-05	33.5904
205	rs3814883	T	C	0.0239816	-0.003	FALSE	FALSE	0.0098	0.7614	CKD	1.1e-40	0.00179535	462166	Waist circumference || id:ukb-b-9405	TRUE	480698	0.000287202	132.772
206	rs3816760	A	G	0.0133538	-0.0089	FALSE	FALSE	0.0101	0.3789	CKD	5.7e-12	0.00193927	462166	Waist circumference || id:ukb-b-9405	TRUE	480698	7.59e-05	35.0982
207	rs3826408	T	C	0.0112249	-0.0058	FALSE	FALSE	0.0093	0.5351	CKD	4.1e-10	0.00179579	462166	Waist circumference || id:ukb-b-9405	TRUE	480698	6.25e-05	28.9003
208	rs3845344	T	C	0.0107371	0.0168	FALSE	FALSE	0.0095	0.07674	CKD	4.3e-09	0.00182845	462166	Waist circumference || id:ukb-b-9405	TRUE	480698	5.49e-05	25.3791
209	rs3866805	A	C	0.010421	-0.0097	FALSE	FALSE	0.0096	0.3097	CKD	2.5e-08	0.00187021	462166	Waist circumference || id:ukb-b-9405	TRUE	480698	4.98e-05	23.0053
210	rs3935190	A	G	-0.0126195	-0.0093	FALSE	FALSE	0.0101	0.3571	CKD	2.8e-12	0.00180625	462166	Waist circumference || id:ukb-b-9405	TRUE	480698	7.92e-05	36.6038
211	rs3936510	T	G	0.0137147	-0.0126	FALSE	FALSE	0.0119	0.2872	CKD	7.3e-10	0.0022268	462166	Waist circumference || id:ukb-b-9405	TRUE	480698	6.05e-05	27.9499
212	rs3949781	A	T	0.0115117	-0.016	TRUE	TRUE	0.0097	0.09956	CKD	1.8e-10	0.00180564	462166	Waist circumference || id:ukb-b-9405	FALSE	480698	6.59e-05	30.4467
213	rs400031	G	A	0.012086	-0.0125	FALSE	FALSE	0.0149	0.4026	CKD	2.1e-08	0.00215599	462166	Waist circumference || id:ukb-b-9405	TRUE	480698	5.39e-05	24.9008
214	rs40067	A	G	-0.0156125	0.0112	FALSE	FALSE	0.0122	0.3608	CKD	6.1e-11	0.00238663	462166	Waist circumference || id:ukb-b-9405	TRUE	480698	6.88e-05	31.8155
215	rs4017425	T	C	-0.0101269	0.0073	FALSE	FALSE	0.0096	0.4495	CKD	1.6e-08	0.00179274	462166	Waist circumference || id:ukb-b-9405	TRUE	480698	5.11e-05	23.6153
216	rs4072917	A	G	0.0117189	0.0162	FALSE	FALSE	0.0098	0.09772	CKD	7.4e-11	0.0017994	462166	Waist circumference || id:ukb-b-9405	TRUE	480698	6.85e-05	31.6531
217	rs4075353	A	G	-0.0105885	0.0096	FALSE	FALSE	0.0101	0.3443	CKD	2.2e-08	0.00189213	462166	Waist circumference || id:ukb-b-9405	TRUE	480698	5.06e-05	23.3905
218	rs41279738	G	T	0.0522591	-0.0027	FALSE	FALSE	0.0259	0.917	CKD	1.7e-20	0.00563338	462166	Waist circumference || id:ukb-b-9405	TRUE	480698	0.00013831	63.9308
219	rs4148155	G	A	-0.0189755	0.0173	FALSE	FALSE	0.0148	0.24	CKD	1.5e-11	0.00281242	462166	Waist circumference || id:ukb-b-9405	TRUE	480698	7.23e-05	33.4275
220	rs4290163	T	G	0.0113777	0.006	FALSE	FALSE	0.0093	0.5196	CKD	5.4e-10	0.00183305	462166	Waist circumference || id:ukb-b-9405	TRUE	480698	6.17e-05	28.5381
221	rs429343	G	A	-0.0124509	-0.0064	FALSE	FALSE	0.0092	0.4897	CKD	5.9e-12	0.00180931	462166	Waist circumference || id:ukb-b-9405	TRUE	480698	7.57e-05	34.9859
222	rs429358	C	T	-0.0271422	-0.0135	FALSE	FALSE	0.0144	0.3487	CKD	7.5e-28	0.00248126	462166	Waist circumference || id:ukb-b-9405	TRUE	480698	0.000192109	88.8029
223	rs4344019	G	A	0.0200862	-0.0041	FALSE	FALSE	0.0168	0.8069	CKD	5.7e-10	0.00324046	462166	Waist circumference || id:ukb-b-9405	TRUE	480698	6.15e-05	28.4041
224	rs4419475	T	A	0.0112635	-0.0062	TRUE	TRUE	0.0093	0.5065	CKD	6e-10	0.00181962	462166	Waist circumference || id:ukb-b-9405	FALSE	480698	6.13e-05	28.3122
225	rs4456769	T	C	0.0134001	0.0037	FALSE	FALSE	0.0097	0.6993	CKD	1.8e-12	0.0019003	462166	Waist circumference || id:ukb-b-9405	TRUE	480698	7.98e-05	36.8912
226	rs4469245	T	A	-0.0115211	-0.0193	TRUE	TRUE	0.0096	0.04411	CKD	1.1e-09	0.00189126	462166	Waist circumference || id:ukb-b-9405	FALSE	480698	5.93e-05	27.4256
227	rs4482463	A	C	-0.0258908	-0.0008	FALSE	FALSE	0.0179	0.9646	CKD	1.3e-14	0.00335821	462166	Waist circumference || id:ukb-b-9405	TRUE	480698	9.53e-05	44.0377
228	rs4525978	T	C	-0.0113759	0.0068	FALSE	FALSE	0.0111	0.5412	CKD	2.1e-08	0.00203018	462166	Waist circumference || id:ukb-b-9405	TRUE	480698	5.05e-05	23.3248
229	rs4527444	G	A	0.0105243	-0.002	FALSE	FALSE	0.0091	0.8282	CKD	4.5e-09	0.00179433	462166	Waist circumference || id:ukb-b-9405	TRUE	480698	5.5e-05	25.4215
230	rs4552632	A	G	-0.0101695	-0.0072	FALSE	FALSE	0.0094	0.4447	CKD	3.3e-08	0.00184128	462166	Waist circumference || id:ukb-b-9405	TRUE	480698	4.89e-05	22.6004
231	rs4689465	C	T	-0.0108689	0.0037	FALSE	FALSE	0.0092	0.6863	CKD	1.3e-09	0.00178976	462166	Waist circumference || id:ukb-b-9405	TRUE	480698	5.89e-05	27.2293
232	rs4706004	G	A	-0.0134593	-0.0071	FALSE	FALSE	0.0115	0.5385	CKD	5.4e-10	0.00216831	462166	Waist circumference || id:ukb-b-9405	TRUE	480698	6.16e-05	28.4569
233	rs4718964	T	G	0.0122483	0.0027	FALSE	FALSE	0.0097	0.7792	CKD	1.8e-11	0.00182202	462166	Waist circumference || id:ukb-b-9405	TRUE	480698	7.27e-05	33.6242
234	rs4722398	T	C	0.0168104	0.0194	FALSE	FALSE	0.0135	0.1504	CKD	1e-10	0.00260196	462166	Waist circumference || id:ukb-b-9405	TRUE	480698	6.65e-05	30.717
235	rs4742782	G	C	0.0124912	0.0162	TRUE	TRUE	0.0098	0.09753	CKD	8e-11	0.00192172	462166	Waist circumference || id:ukb-b-9405	FALSE	480698	6.74e-05	31.172
236	rs4790841	T	C	-0.0212551	-0.0109	FALSE	FALSE	0.0138	0.427	CKD	1.3e-17	0.0024876	462166	Waist circumference || id:ukb-b-9405	TRUE	480698	0.000118014	54.5483
237	rs484455	A	G	-0.0115336	0.0083	FALSE	FALSE	0.0097	0.3888	CKD	1.4e-10	0.00179638	462166	Waist circumference || id:ukb-b-9405	TRUE	480698	6.64e-05	30.6988
238	rs4844809	C	G	0.0158367	0.0092	TRUE	TRUE	0.0131	0.4798	CKD	1.9e-09	0.00263686	462166	Waist circumference || id:ukb-b-9405	FALSE	480698	5.75e-05	26.5618
239	rs4851283	G	C	-0.0173961	0.0021	TRUE	TRUE	0.0103	0.8352	CKD	2.5e-19	0.00193525	462166	Waist circumference || id:ukb-b-9405	FALSE	480698	0.000130641	60.3855
240	rs4856720	C	G	0.0114342	0.0131	TRUE	TRUE	0.0101	0.1945	CKD	1.8e-10	0.0017918	462166	Waist circumference || id:ukb-b-9405	FALSE	480698	6.5e-05	30.0264
241	rs4876611	G	A	0.0150085	-0.0104	FALSE	FALSE	0.0102	0.3088	CKD	5.3e-14	0.0019947	462166	Waist circumference || id:ukb-b-9405	TRUE	480698	9.08e-05	41.957
242	rs4900715	A	G	-0.0114279	0.0158	FALSE	FALSE	0.0096	0.1015	CKD	1.9e-10	0.00179331	462166	Waist circumference || id:ukb-b-9405	TRUE	480698	6.53e-05	30.1745
243	rs4908672	T	C	0.0113966	0.0069	FALSE	FALSE	0.0099	0.4884	CKD	4.7e-10	0.00183009	462166	Waist circumference || id:ukb-b-9405	TRUE	480698	6.2e-05	28.6424
244	rs520478	T	G	-0.0125051	-0.0072	FALSE	FALSE	0.0101	0.4747	CKD	2.3e-10	0.00197262	462166	Waist circumference || id:ukb-b-9405	TRUE	480698	6.55e-05	30.2774
245	rs539515	C	A	0.0378223	0.0191	FALSE	FALSE	0.0116	0.09996	CKD	1.5e-65	0.00221181	462166	Waist circumference || id:ukb-b-9405	TRUE	480698	0.00046616	215.543
246	rs55726687	A	G	0.0199369	-0.0061	FALSE	FALSE	0.0124	0.6209	CKD	1.1e-19	0.00219529	462166	Waist circumference || id:ukb-b-9405	TRUE	480698	0.000131762	60.9035
247	rs55794894	A	G	-0.014525	0.0332	FALSE	FALSE	0.0138	0.01649	CKD	2.8e-08	0.00261481	462166	Waist circumference || id:ukb-b-9405	TRUE	480698	4.94e-05	22.8345
248	rs557951	G	T	0.0120789	-0.0018	FALSE	FALSE	0.0097	0.8493	CKD	4e-10	0.00193163	462166	Waist circumference || id:ukb-b-9405	TRUE	480698	6.27e-05	28.9984
249	rs559231	T	G	0.0107518	-0.0236	FALSE	FALSE	0.0098	0.0164	CKD	5.2e-09	0.00184107	462166	Waist circumference || id:ukb-b-9405	TRUE	480698	5.52e-05	25.4926
250	rs56094641	G	A	0.057552	0.0162	FALSE	FALSE	0.0093	0.07935	CKD	1e-200	0.00182234	462166	Waist circumference || id:ukb-b-9405	TRUE	480698	0.00159581	738.707
251	rs56803094	G	A	-0.0127745	0.0058	FALSE	FALSE	0.0114	0.6119	CKD	2.6e-09	0.00214599	462166	Waist circumference || id:ukb-b-9405	TRUE	480698	5.72e-05	26.4453
252	rs57636386	C	T	-0.0309067	-0.0053	FALSE	FALSE	0.0171	0.7577	CKD	1.5e-21	0.00324088	462166	Waist circumference || id:ukb-b-9405	TRUE	480698	0.000146715	67.8161
253	rs587271	T	C	0.0118054	-0.0064	FALSE	FALSE	0.0113	0.5742	CKD	4.1e-09	0.0020079	462166	Waist circumference || id:ukb-b-9405	TRUE	480698	6e-05	27.7085
254	rs58862095	T	C	-0.0165812	-0.0145	FALSE	FALSE	0.0118	0.2176	CKD	7.1e-20	0.00181678	462166	Waist circumference || id:ukb-b-9405	TRUE	480698	0.000133884	61.8849
255	rs588660	A	G	0.0155276	0.0121	FALSE	FALSE	0.0092	0.189	CKD	1e-17	0.00181174	462166	Waist circumference || id:ukb-b-9405	TRUE	480698	0.000117141	54.1447
256	rs59068084	T	G	0.0101403	-0.0046	FALSE	FALSE	0.0099	0.6449	CKD	2.5e-08	0.00181938	462166	Waist circumference || id:ukb-b-9405	TRUE	480698	4.98e-05	22.9961
257	rs59104534	T	C	0.0107189	0.0028	FALSE	FALSE	0.0104	0.7902	CKD	4.7e-08	0.00196197	462166	Waist circumference || id:ukb-b-9405	TRUE	480698	4.81e-05	22.2393
258	rs6001877	A	G	-0.010579	-0.0287	FALSE	FALSE	0.0101	0.004393	CKD	2.4e-08	0.00189657	462166	Waist circumference || id:ukb-b-9405	TRUE	480698	5.02e-05	23.2114
259	rs6030803	C	T	-0.0176808	0.0071	FALSE	FALSE	0.0141	0.614	CKD	6.1e-11	0.00270327	462166	Waist circumference || id:ukb-b-9405	TRUE	480698	6.91e-05	31.9501
260	rs6069037	A	C	-0.011125	0.0046	FALSE	FALSE	0.0102	0.6548	CKD	3.6e-08	0.00202001	462166	Waist circumference || id:ukb-b-9405	TRUE	480698	4.86e-05	22.476
261	rs61223906	A	G	-0.0108726	-0.0079	FALSE	FALSE	0.01	0.4292	CKD	8.3e-09	0.00188655	462166	Waist circumference || id:ukb-b-9405	TRUE	480698	5.3e-05	24.497
262	rs61813324	T	C	0.0219762	0.0114	FALSE	FALSE	0.0154	0.4594	CKD	9.5e-17	0.00264443	462166	Waist circumference || id:ukb-b-9405	TRUE	480698	0.000113296	52.3673
263	rs61903695	G	A	0.0134514	0.0162	FALSE	FALSE	0.0108	0.1342	CKD	5.9e-11	0.00205497	462166	Waist circumference || id:ukb-b-9405	TRUE	480698	6.87e-05	31.7704
264	rs61969511	A	G	0.011857	0.0155	FALSE	FALSE	0.0106	0.143	CKD	3.8e-09	0.0020127	462166	Waist circumference || id:ukb-b-9405	TRUE	480698	5.66e-05	26.1385
265	rs61992671	G	A	-0.0130005	-0.0032	FALSE	FALSE	0.0112	0.7724	CKD	3.8e-12	0.00187164	462166	Waist circumference || id:ukb-b-9405	TRUE	480698	8.45e-05	39.0491
266	rs62072003	T	C	0.0144325	0.0268	FALSE	FALSE	0.0138	0.05126	CKD	1.8e-08	0.00256295	462166	Waist circumference || id:ukb-b-9405	TRUE	480698	5.12e-05	23.6416
267	rs62243489	G	T	-0.0155648	0.0178	FALSE	FALSE	0.011	0.1055	CKD	3e-14	0.00204876	462166	Waist circumference || id:ukb-b-9405	TRUE	480698	9.3e-05	43.0063
268	rs62246311	A	G	0.0204929	0.0178	FALSE	FALSE	0.015	0.2339	CKD	3.5e-12	0.00294652	462166	Waist circumference || id:ukb-b-9405	TRUE	480698	7.72e-05	35.6629
269	rs62261725	G	A	-0.0148698	-0.0131	FALSE	FALSE	0.0097	0.175	CKD	6.7e-15	0.00190872	462166	Waist circumference || id:ukb-b-9405	TRUE	480698	9.72e-05	44.9185
270	rs6493498	C	T	-0.013082	0.0025	FALSE	FALSE	0.0092	0.7867	CKD	4.2e-13	0.001805	462166	Waist circumference || id:ukb-b-9405	TRUE	480698	8.49e-05	39.2245
271	rs649458	A	T	-0.018179	0.0394	TRUE	TRUE	0.0139	0.004614	CKD	1.5e-12	0.00256951	462166	Waist circumference || id:ukb-b-9405	FALSE	480698	7.95e-05	36.7589
272	rs6536575	C	T	0.0108432	0.0068	FALSE	FALSE	0.0097	0.4814	CKD	1.4e-09	0.00178995	462166	Waist circumference || id:ukb-b-9405	TRUE	480698	5.87e-05	27.1315
273	rs6551304	G	A	0.016827	0.0188	FALSE	FALSE	0.0125	0.1333	CKD	2.1e-12	0.00239416	462166	Waist circumference || id:ukb-b-9405	TRUE	480698	7.92e-05	36.5999
274	rs6567160	C	T	0.0451644	0.0109	FALSE	FALSE	0.0107	0.3115	CKD	7.19e-101	0.00211824	462166	Waist circumference || id:ukb-b-9405	TRUE	480698	0.000728478	336.922
275	rs6575340	A	G	0.0161584	0.0059	FALSE	FALSE	0.0095	0.5388	CKD	4.6e-18	0.00186502	462166	Waist circumference || id:ukb-b-9405	TRUE	480698	0.000120885	55.8757
276	rs6669341	G	A	-0.0125214	0.0085	FALSE	FALSE	0.0093	0.3616	CKD	4.5e-12	0.0018097	462166	Waist circumference || id:ukb-b-9405	TRUE	480698	7.62e-05	35.2416
277	rs6682438	C	T	0.0124771	0.0028	FALSE	FALSE	0.0097	0.7768	CKD	5.4e-11	0.00190203	462166	Waist circumference || id:ukb-b-9405	TRUE	480698	6.85e-05	31.665
278	rs6693294	G	A	-0.0170126	-0.0019	FALSE	FALSE	0.0102	0.8493	CKD	1.1e-18	0.00192843	462166	Waist circumference || id:ukb-b-9405	TRUE	480698	0.000124139	57.3795
279	rs6739755	G	A	-0.0159241	-0.0034	FALSE	FALSE	0.0099	0.7331	CKD	3.1e-18	0.00182885	462166	Waist circumference || id:ukb-b-9405	TRUE	480698	0.000121371	56.0999
280	rs67609008	C	T	0.011102	0.0221	FALSE	FALSE	0.0111	0.04712	CKD	2.5e-08	0.00199233	462166	Waist circumference || id:ukb-b-9405	TRUE	480698	5.01e-05	23.1485
281	rs67632512	A	C	0.0165927	-0.0038	FALSE	FALSE	0.0154	0.8065	CKD	3.8e-09	0.00281561	462166	Waist circumference || id:ukb-b-9405	TRUE	480698	5.69e-05	26.3014
282	rs6791983	A	C	0.0123148	-0.0012	FALSE	FALSE	0.0107	0.9069	CKD	2.3e-09	0.00205988	462166	Waist circumference || id:ukb-b-9405	TRUE	480698	5.69e-05	26.2845
283	rs6799080	A	G	0.0102307	-0.0017	FALSE	FALSE	0.0095	0.8603	CKD	4.3e-08	0.00186721	462166	Waist circumference || id:ukb-b-9405	TRUE	480698	4.78e-05	22.1083
284	rs6846041	G	C	0.0123073	-0.0068	TRUE	TRUE	0.0097	0.4839	CKD	1.3e-10	0.00191467	462166	Waist circumference || id:ukb-b-9405	FALSE	480698	6.6e-05	30.4932
285	rs6849518	T	C	0.0218636	0.0132	FALSE	FALSE	0.0136	0.3299	CKD	7.1e-16	0.00270973	462166	Waist circumference || id:ukb-b-9405	TRUE	480698	0.000104049	48.0929
286	rs6938973	C	T	0.0120106	0.0148	FALSE	FALSE	0.0093	0.1129	CKD	4.9e-11	0.001827	462166	Waist circumference || id:ukb-b-9405	TRUE	480698	6.92e-05	31.9635
287	rs7034554	G	A	-0.0112644	-0.0036	FALSE	FALSE	0.0095	0.7052	CKD	1.1e-09	0.00184813	462166	Waist circumference || id:ukb-b-9405	TRUE	480698	5.94e-05	27.4553
288	rs703984	C	G	-0.011472	0.0091	TRUE	TRUE	0.0099	0.3569	CKD	2.9e-10	0.00181967	462166	Waist circumference || id:ukb-b-9405	FALSE	480698	6.39e-05	29.531
289	rs704061	C	T	0.0146223	-0.001	FALSE	FALSE	0.0092	0.9147	CKD	4e-16	0.00179659	462166	Waist circumference || id:ukb-b-9405	TRUE	480698	0.000106042	49.014
290	rs7070670	T	C	-0.0120318	-0.014	FALSE	FALSE	0.0103	0.1753	CKD	3.5e-10	0.00191737	462166	Waist circumference || id:ukb-b-9405	TRUE	480698	6.38e-05	29.4929
291	rs7115013	T	C	-0.0106394	0.0051	FALSE	FALSE	0.0092	0.5789	CKD	3.7e-09	0.00180461	462166	Waist circumference || id:ukb-b-9405	TRUE	480698	5.59e-05	25.8161
292	rs7132908	A	G	0.0215129	0.0121	FALSE	FALSE	0.01	0.2245	CKD	1.4e-31	0.00183998	462166	Waist circumference || id:ukb-b-9405	TRUE	480698	0.000219045	101.257
293	rs71495038	A	G	0.0223778	-0.0056	FALSE	FALSE	0.0171	0.7446	CKD	2.6e-11	0.00335663	462166	Waist circumference || id:ukb-b-9405	TRUE	480698	7.11e-05	32.8693
294	rs7169847	T	G	-0.0102703	-0.0014	FALSE	FALSE	0.01	0.8862	CKD	3.8e-08	0.00186771	462166	Waist circumference || id:ukb-b-9405	TRUE	480698	4.89e-05	22.5806
295	rs7171864	A	G	0.0128894	0.0116	FALSE	FALSE	0.0104	0.2635	CKD	1.1e-11	0.00189898	462166	Waist circumference || id:ukb-b-9405	TRUE	480698	7.45e-05	34.4526
296	rs7206608	G	C	0.0120004	0.0036	TRUE	TRUE	0.0097	0.7155	CKD	3.8e-10	0.00191641	462166	Waist circumference || id:ukb-b-9405	FALSE	480698	6.28e-05	29.0444
297	rs7218014	C	T	0.0224089	-0.0067	FALSE	FALSE	0.0116	0.564	CKD	2.7e-23	0.00225393	462166	Waist circumference || id:ukb-b-9405	TRUE	480698	0.000159066	73.5261
298	rs7259070	C	T	0.0153811	0.0104	FALSE	FALSE	0.0107	0.3288	CKD	6.6e-17	0.00184133	462166	Waist circumference || id:ukb-b-9405	TRUE	480698	0.000113921	52.6564
299	rs72617140	C	A	0.0152073	-0.0065	FALSE	FALSE	0.0119	0.584	CKD	3e-12	0.00217889	462166	Waist circumference || id:ukb-b-9405	TRUE	480698	7.78e-05	35.9465
300	rs72618637	A	T	-0.0129811	0.017	TRUE	TRUE	0.0123	0.1692	CKD	2.1e-08	0.00231667	462166	Waist circumference || id:ukb-b-9405	FALSE	480698	5.17e-05	23.9173
301	rs72892910	T	G	0.0301404	-0.031	FALSE	FALSE	0.0127	0.01444	CKD	5.2e-37	0.00237148	462166	Waist circumference || id:ukb-b-9405	TRUE	480698	0.000259062	119.76
302	rs72959041	A	G	0.0302176	-0.015	FALSE	FALSE	0.0224	0.5034	CKD	5.7e-13	0.00419212	462166	Waist circumference || id:ukb-b-9405	TRUE	480698	8.53e-05	39.4368
303	rs72976986	A	G	-0.0157587	-0.0099	FALSE	FALSE	0.0132	0.4546	CKD	7.8e-12	0.00230334	462166	Waist circumference || id:ukb-b-9405	TRUE	480698	7.65e-05	35.3482
304	rs73052033	C	T	-0.0210096	0.0228	FALSE	FALSE	0.0122	0.06262	CKD	7.9e-20	0.00230513	462166	Waist circumference || id:ukb-b-9405	TRUE	480698	0.000133058	61.503
305	rs73068448	T	C	-0.0153436	0.0259	FALSE	FALSE	0.0127	0.04127	CKD	2e-10	0.00241309	462166	Waist circumference || id:ukb-b-9405	TRUE	480698	6.67e-05	30.8061
306	rs73142879	T	C	-0.0241942	0.0203	FALSE	FALSE	0.0116	0.07977	CKD	2.8e-26	0.00228107	462166	Waist circumference || id:ukb-b-9405	TRUE	480698	0.000181843	84.0567
307	rs7324067	C	T	0.0121297	0.005	FALSE	FALSE	0.0106	0.6385	CKD	7.7e-09	0.00210064	462166	Waist circumference || id:ukb-b-9405	TRUE	480698	5.35e-05	24.7181
308	rs735033	G	A	-0.0102658	-0.0114	FALSE	FALSE	0.0093	0.222	CKD	2.5e-08	0.00184312	462166	Waist circumference || id:ukb-b-9405	TRUE	480698	5.04e-05	23.2773
309	rs7372674	A	C	0.0118947	0.0148	FALSE	FALSE	0.0095	0.1191	CKD	1.7e-10	0.00186339	462166	Waist circumference || id:ukb-b-9405	TRUE	480698	6.5e-05	30.031
310	rs7377083	A	C	0.0143396	0.0042	FALSE	FALSE	0.0102	0.6816	CKD	3.2e-15	0.00181913	462166	Waist circumference || id:ukb-b-9405	TRUE	480698	0.000100858	46.6174
311	rs73985439	C	A	0.0124046	0.01	FALSE	FALSE	0.0105	0.345	CKD	1.6e-10	0.00193905	462166	Waist circumference || id:ukb-b-9405	TRUE	480698	6.55e-05	30.2777
312	rs74395133	C	T	-0.0162995	-0.0438	FALSE	FALSE	0.0143	0.002221	CKD	6.6e-10	0.00263949	462166	Waist circumference || id:ukb-b-9405	TRUE	480698	6.15e-05	28.415
313	rs7442885	G	C	-0.0204724	-0.011	TRUE	TRUE	0.011	0.3175	CKD	6.8e-21	0.00218339	462166	Waist circumference || id:ukb-b-9405	FALSE	480698	0.000141011	65.1793
314	rs7498044	A	G	-0.0151498	0.007	FALSE	FALSE	0.0118	0.5543	CKD	4.9e-12	0.00219298	462166	Waist circumference || id:ukb-b-9405	TRUE	480698	7.81e-05	36.0866
315	rs7498665	G	A	0.026616	-0.0025	FALSE	FALSE	0.0093	0.7875	CKD	4.9e-48	0.00182769	462166	Waist circumference || id:ukb-b-9405	TRUE	480698	0.000339949	157.166
316	rs75035127	G	A	-0.0333436	0.0055	FALSE	FALSE	0.0286	0.8474	CKD	1.5e-10	0.0052036	462166	Waist circumference || id:ukb-b-9405	TRUE	480698	6.55e-05	30.2923
317	rs7519259	A	G	0.0126703	-0.0074	FALSE	FALSE	0.0092	0.4201	CKD	1.7e-12	0.00179634	462166	Waist circumference || id:ukb-b-9405	TRUE	480698	8e-05	36.9804
318	rs7537581	A	C	0.0107362	-0.0003	FALSE	FALSE	0.0098	0.9762	CKD	2.6e-09	0.00180248	462166	Waist circumference || id:ukb-b-9405	TRUE	480698	5.74e-05	26.53
319	rs7539903	A	T	-0.0107184	-0.0022	TRUE	TRUE	0.0094	0.8169	CKD	5.3e-09	0.00183572	462166	Waist circumference || id:ukb-b-9405	FALSE	480698	5.44e-05	25.1304
320	rs756717	A	G	-0.0107152	0.009	FALSE	FALSE	0.0094	0.3431	CKD	6.8e-09	0.00184896	462166	Waist circumference || id:ukb-b-9405	TRUE	480698	5.51e-05	25.4521
321	rs76040172	A	G	-0.0294934	0.0097	FALSE	FALSE	0.0228	0.6704	CKD	1.5e-13	0.00399143	462166	Waist circumference || id:ukb-b-9405	TRUE	480698	8.88e-05	41.029
322	rs76286777	C	T	0.0234759	-0.0069	FALSE	FALSE	0.0114	0.5478	CKD	1.8e-27	0.0021623	462166	Waist circumference || id:ukb-b-9405	TRUE	480698	0.00018777	86.7967
323	rs7630382	T	C	0.013362	0.0077	FALSE	FALSE	0.0097	0.4241	CKD	9.3e-14	0.00179336	462166	Waist circumference || id:ukb-b-9405	TRUE	480698	8.89e-05	41.0974
324	rs765876	G	A	-0.00980862	-0.0217	FALSE	FALSE	0.0091	0.01764	CKD	4.1e-08	0.00178785	462166	Waist circumference || id:ukb-b-9405	TRUE	480698	4.81e-05	22.2234
325	rs76895963	G	T	0.0484187	-0.0134	FALSE	FALSE	0.0489	0.7837	CKD	2.8e-12	0.00693063	462166	Waist circumference || id:ukb-b-9405	TRUE	480698	9.5e-05	43.909
326	rs7707394	A	G	-0.0167827	-0.0134	FALSE	FALSE	0.0095	0.1611	CKD	2.1e-19	0.00186285	462166	Waist circumference || id:ukb-b-9405	TRUE	480698	0.000129353	59.7899
327	rs7708584	G	A	-0.0121976	-0.0211	FALSE	FALSE	0.0092	0.0224	CKD	1.4e-11	0.00180534	462166	Waist circumference || id:ukb-b-9405	TRUE	480698	7.28e-05	33.6628
328	rs77165542	T	C	-0.0700663	-0.0517	FALSE	FALSE	0.0314	0.1002	CKD	9.9e-47	0.00488088	462166	Waist circumference || id:ukb-b-9405	TRUE	480698	0.00033614	155.404
329	rs7752202	T	C	0.0177008	0.0156	FALSE	FALSE	0.0135	0.2464	CKD	2.7e-12	0.00253183	462166	Waist circumference || id:ukb-b-9405	TRUE	480698	7.77e-05	35.9356
330	rs7755574	T	G	0.010917	0.0163	FALSE	FALSE	0.01	0.1046	CKD	3.9e-08	0.00198683	462166	Waist circumference || id:ukb-b-9405	TRUE	480698	4.83e-05	22.3331
331	rs784257	C	T	0.0161785	0.0109	FALSE	FALSE	0.0129	0.3999	CKD	2.3e-12	0.00230615	462166	Waist circumference || id:ukb-b-9405	TRUE	480698	7.97e-05	36.8501
332	rs7845090	A	G	-0.0195133	-0.0019	FALSE	FALSE	0.0101	0.8471	CKD	6.3e-23	0.00197942	462166	Waist circumference || id:ukb-b-9405	TRUE	480698	0.000157113	72.6232
333	rs7925100	A	G	0.0140407	0.0064	FALSE	FALSE	0.0094	0.4968	CKD	1.7e-14	0.00182953	462166	Waist circumference || id:ukb-b-9405	TRUE	480698	9.43e-05	43.5933
334	rs7933085	G	A	0.0108889	-0.0031	FALSE	FALSE	0.0097	0.7527	CKD	1.4e-09	0.00179888	462166	Waist circumference || id:ukb-b-9405	TRUE	480698	5.93e-05	27.3944
335	rs7952436	T	C	-0.0289945	0.0159	FALSE	FALSE	0.0213	0.4561	CKD	5.9e-19	0.00326001	462166	Waist circumference || id:ukb-b-9405	TRUE	480698	0.000126549	58.494
336	rs7966251	A	G	-0.0115986	-0.0178	FALSE	FALSE	0.0109	0.1035	CKD	1.7e-08	0.00205522	462166	Waist circumference || id:ukb-b-9405	TRUE	480698	5.11e-05	23.6281
337	rs8013377	C	A	-0.0166104	0.0035	FALSE	FALSE	0.0102	0.7285	CKD	1.9e-16	0.002018	462166	Waist circumference || id:ukb-b-9405	TRUE	480698	0.000108662	50.225
338	rs8024137	T	A	0.0136852	0.008	TRUE	TRUE	0.013	0.5406	CKD	4.6e-08	0.00250296	462166	Waist circumference || id:ukb-b-9405	FALSE	480698	4.82e-05	22.2913
339	rs80243702	A	G	0.0151663	0.0342	FALSE	FALSE	0.0127	0.006867	CKD	6.7e-10	0.00245648	462166	Waist circumference || id:ukb-b-9405	TRUE	480698	6.2e-05	28.6664
340	rs8078135	T	C	-0.0101458	-0.0035	FALSE	FALSE	0.0098	0.7195	CKD	1.6e-08	0.00179655	462166	Waist circumference || id:ukb-b-9405	TRUE	480698	5.14e-05	23.7785
341	rs8097672	T	A	0.0167802	-0.0084	TRUE	TRUE	0.0128	0.5141	CKD	5e-11	0.00255407	462166	Waist circumference || id:ukb-b-9405	FALSE	480698	6.99e-05	32.3116
342	rs8112818	G	A	-0.0159195	0.012	FALSE	FALSE	0.0094	0.2023	CKD	3.8e-18	0.00183308	462166	Waist circumference || id:ukb-b-9405	TRUE	480698	0.000121681	56.2433
343	rs815163	C	T	-0.0131383	-0.0026	FALSE	FALSE	0.0093	0.7801	CKD	2.7e-13	0.00179812	462166	Waist circumference || id:ukb-b-9405	TRUE	480698	8.49e-05	39.2543
344	rs8192675	C	T	0.0159923	0.0007	FALSE	FALSE	0.0101	0.9442	CKD	4.5e-16	0.00196858	462166	Waist circumference || id:ukb-b-9405	TRUE	480698	0.000105027	48.5449
345	rs852042	G	A	-0.0115951	-0.008	FALSE	FALSE	0.0107	0.4557	CKD	3e-08	0.00209164	462166	Waist circumference || id:ukb-b-9405	TRUE	480698	4.92e-05	22.76
346	rs852983	A	G	-0.00983151	0.0159	FALSE	FALSE	0.0091	0.08119	CKD	4.2e-08	0.00179325	462166	Waist circumference || id:ukb-b-9405	TRUE	480698	4.8e-05	22.191
347	rs862227	G	A	-0.0109798	-0.003	FALSE	FALSE	0.0093	0.7499	CKD	8.8e-10	0.00179141	462166	Waist circumference || id:ukb-b-9405	TRUE	480698	5.99e-05	27.663
348	rs862320	T	C	-0.0180264	-0.0078	FALSE	FALSE	0.0092	0.395	CKD	4.4e-23	0.0018218	462166	Waist circumference || id:ukb-b-9405	TRUE	480698	0.000157167	72.6485
349	rs876605	G	A	-0.0111634	0.002	FALSE	FALSE	0.0107	0.851	CKD	4.2e-08	0.00203598	462166	Waist circumference || id:ukb-b-9405	TRUE	480698	4.8e-05	22.1744
350	rs879620	T	C	0.0194431	-0.0055	FALSE	FALSE	0.0097	0.5732	CKD	4.9e-26	0.00184223	462166	Waist circumference || id:ukb-b-9405	TRUE	480698	0.00017933	82.8946
351	rs883403	C	T	-0.0176676	-0.0047	FALSE	FALSE	0.0135	0.728	CKD	9.5e-13	0.00247511	462166	Waist circumference || id:ukb-b-9405	TRUE	480698	8.15e-05	37.6783
352	rs894736	G	A	0.0157371	-0.0308	FALSE	FALSE	0.01	0.001982	CKD	3.6e-17	0.00186806	462166	Waist circumference || id:ukb-b-9405	TRUE	480698	0.0001145	52.9237
353	rs923994	G	A	-0.0130094	0.0022	FALSE	FALSE	0.0111	0.8419	CKD	2.2e-09	0.0021745	462166	Waist circumference || id:ukb-b-9405	TRUE	480698	5.75e-05	26.5637
354	rs9289630	C	G	0.0144758	0.0279	TRUE	TRUE	0.0099	0.005103	CKD	3.5e-15	0.00183898	462166	Waist circumference || id:ukb-b-9405	FALSE	480698	9.96e-05	46.0427
355	rs9294260	A	G	0.0131781	-0.0012	FALSE	FALSE	0.0096	0.8986	CKD	2.4e-13	0.00179925	462166	Waist circumference || id:ukb-b-9405	TRUE	480698	8.66e-05	40.0457
356	rs9308964	T	C	-0.0099592	0.0019	FALSE	FALSE	0.0091	0.839	CKD	3.5e-08	0.00180578	462166	Waist circumference || id:ukb-b-9405	TRUE	480698	4.88e-05	22.5324
357	rs9316661	C	T	-0.0156101	0.0075	FALSE	FALSE	0.0114	0.5124	CKD	3.8e-12	0.00224739	462166	Waist circumference || id:ukb-b-9405	TRUE	480698	7.76e-05	35.8655
358	rs9370243	T	G	0.0195525	-0.0206	FALSE	FALSE	0.0171	0.2281	CKD	1.9e-09	0.00325673	462166	Waist circumference || id:ukb-b-9405	TRUE	480698	5.77e-05	26.6686
359	rs9378676	C	A	0.0130316	-0.0063	FALSE	FALSE	0.0107	0.5547	CKD	7e-10	0.00211353	462166	Waist circumference || id:ukb-b-9405	TRUE	480698	6.09e-05	28.1384
360	rs945211	C	G	0.0100787	0.0034	TRUE	TRUE	0.0101	0.7363	CKD	4.1e-08	0.0018363	462166	Waist circumference || id:ukb-b-9405	FALSE	480698	4.81e-05	22.2197
361	rs9478496	C	T	0.0145491	-0.007	FALSE	FALSE	0.0129	0.5852	CKD	1.9e-09	0.00242098	462166	Waist circumference || id:ukb-b-9405	TRUE	480698	5.81e-05	26.855
362	rs9568867	A	G	0.022614	0.026	FALSE	FALSE	0.0144	0.07204	CKD	4.2e-17	0.00268971	462166	Waist circumference || id:ukb-b-9405	TRUE	480698	0.000115111	53.2064
363	rs9584870	C	T	-0.0108139	-0.0028	FALSE	FALSE	0.0096	0.7686	CKD	1.1e-08	0.00189234	462166	Waist circumference || id:ukb-b-9405	TRUE	480698	5.43e-05	25.0867
364	rs9654453	C	T	0.0170405	-0.0061	FALSE	FALSE	0.0156	0.6935	CKD	1.7e-10	0.00266903	462166	Waist circumference || id:ukb-b-9405	TRUE	480698	6.54e-05	30.2113
365	rs9673839	G	A	0.0109063	-0.0088	FALSE	FALSE	0.0096	0.3597	CKD	1.3e-09	0.00179863	462166	Waist circumference || id:ukb-b-9405	TRUE	480698	5.95e-05	27.4793
366	rs9814758	G	T	-0.0111552	0.0148	FALSE	FALSE	0.01	0.1393	CKD	2.7e-09	0.00187521	462166	Waist circumference || id:ukb-b-9405	TRUE	480698	5.71e-05	26.3681
367	rs9835772	T	A	0.0121296	0.0137	TRUE	TRUE	0.0104	0.1875	CKD	5.6e-09	0.00208107	462166	Waist circumference || id:ukb-b-9405	FALSE	480698	5.42e-05	25.0619
368	rs9843653	C	T	0.0195793	0.0063	FALSE	FALSE	0.0091	0.4843	CKD	6.7e-28	0.00178819	462166	Waist circumference || id:ukb-b-9405	TRUE	480698	0.00019157	88.5539
369	rs9888533	T	C	0.0108325	0.0025	FALSE	FALSE	0.0102	0.8044	CKD	3e-09	0.00182556	462166	Waist circumference || id:ukb-b-9405	TRUE	480698	5.83e-05	26.9602
370	rs9902846	T	C	0.0133756	0.0072	FALSE	FALSE	0.0104	0.4879	CKD	4.2e-12	0.00192994	462166	Waist circumference || id:ukb-b-9405	TRUE	480698	7.73e-05	35.7484
371	rs9916444	G	C	0.0114738	0.007	TRUE	TRUE	0.0097	0.4718	CKD	1.3e-09	0.0018902	462166	Waist circumference || id:ukb-b-9405	FALSE	480698	5.92e-05	27.3753
372	rs9926784	C	T	-0.0132587	-0.0087	FALSE	FALSE	0.0122	0.4757	CKD	8.7e-09	0.00230452	462166	Waist circumference || id:ukb-b-9405	TRUE	480698	5.29e-05	24.4545

## Sheet: Table S7
Table S7. Detailed information of instrumental variables used in causality estimate between SBP and Rapid3
	SNP	effect_allele.exposure	other_allele.exposure	beta.exposure	beta.outcome	palindromic	ambiguous	se.outcome	pval.outcome	outcome	pval.exposure	se.exposure	samplesize.exposure	exposure	mr_keep	samplesize.outcome	R2	F
1	rs10081146	A	C	-0.0140372	-0.00843548	FALSE	FALSE	0.01	0.3988	Rapid3	1.5e-11	0.00208008	436419	Systolic blood pressure, automated reading || id:ukb-b-20175	TRUE	141964	9.78e-05	42.7014
2	rs10409243	T	C	-0.0154507	-0.0277824	FALSE	FALSE	0.0092	0.002638	Rapid3	6.3e-13	0.00214768	436419	Systolic blood pressure, automated reading || id:ukb-b-20175	TRUE	141964	0.00011442	49.9408
3	rs10413734	G	T	-0.012689	-0.0044899	FALSE	FALSE	0.0097	0.6436	Rapid3	9.9e-09	0.00221348	436419	Systolic blood pressure, automated reading || id:ukb-b-20175	TRUE	141964	7.11e-05	31.0172
4	rs1044822	T	C	-0.0165964	-0.00060018	FALSE	FALSE	0.0128	0.9617	Rapid3	1e-08	0.00289572	436419	Systolic blood pressure, automated reading || id:ukb-b-20175	TRUE	141964	7.1e-05	30.9974
5	rs1052486	G	A	0.0197375	-0.00039992	FALSE	FALSE	0.0091	0.9671	Rapid3	1.8e-21	0.00207464	436419	Systolic blood pressure, automated reading || id:ukb-b-20175	TRUE	141964	0.000194404	84.8579
6	rs10774625	G	A	-0.0216357	0.000100005	FALSE	FALSE	0.0094	0.9922	Rapid3	1.6e-25	0.00207256	436419	Systolic blood pressure, automated reading || id:ukb-b-20175	TRUE	141964	0.000234032	102.159
7	rs10776752	T	G	0.0332612	0.00697561	FALSE	FALSE	0.0181	0.7007	Rapid3	7.4e-17	0.00398781	436419	Systolic blood pressure, automated reading || id:ukb-b-20175	TRUE	141964	0.000149666	65.3264
8	rs10789621	C	T	0.0131397	0.0113643	FALSE	FALSE	0.0097	0.2422	Rapid3	3e-09	0.00221571	436419	Systolic blood pressure, automated reading || id:ukb-b-20175	TRUE	141964	7.59e-05	33.1266
9	rs10817007	G	T	0.0195437	0.0214279	FALSE	FALSE	0.0142	0.1326	Rapid3	2.8e-10	0.00309671	436419	Systolic blood pressure, automated reading || id:ukb-b-20175	TRUE	141964	8.6e-05	37.5263
10	rs10869416	C	T	0.0139826	0.00350614	FALSE	FALSE	0.0111	0.7494	Rapid3	3.8e-08	0.00254234	436419	Systolic blood pressure, automated reading || id:ukb-b-20175	TRUE	141964	6.51e-05	28.4328
11	rs10883543	T	G	0.0328498	-0.00803217	FALSE	FALSE	0.0147	0.5882	Rapid3	4.4e-23	0.00331968	436419	Systolic blood pressure, automated reading || id:ukb-b-20175	TRUE	141964	0.000212764	92.8737
12	rs11041665	A	C	-0.0137082	-0.0303561	FALSE	FALSE	0.011	0.005754	Rapid3	6.1e-10	0.00221528	436419	Systolic blood pressure, automated reading || id:ukb-b-20175	TRUE	141964	8.24e-05	35.9674
13	rs11087506	G	T	0.0168432	-0.00468899	FALSE	FALSE	0.014	0.7351	Rapid3	5.9e-09	0.00289446	436419	Systolic blood pressure, automated reading || id:ukb-b-20175	TRUE	141964	7.31e-05	31.8854
14	rs11128722	A	G	-0.0136824	-0.00160128	FALSE	FALSE	0.0098	0.8739	Rapid3	1.3e-10	0.0021307	436419	Systolic blood pressure, automated reading || id:ukb-b-20175	TRUE	141964	9.16e-05	39.9636
15	rs11146456	G	A	0.0187771	0.00150113	FALSE	FALSE	0.015	0.9214	Rapid3	1.1e-08	0.00328779	436419	Systolic blood pressure, automated reading || id:ukb-b-20175	TRUE	141964	7.1e-05	30.9923
16	rs11191580	C	T	-0.0520707	0.00380724	FALSE	FALSE	0.0166	0.8184	Rapid3	2.3e-41	0.00386495	436419	Systolic blood pressure, automated reading || id:ukb-b-20175	TRUE	141964	0.000389769	170.168
17	rs112370520	T	C	0.0202626	-0.0318003	FALSE	FALSE	0.0143	0.02648	Rapid3	1.9e-10	0.00318247	436419	Systolic blood pressure, automated reading || id:ukb-b-20175	TRUE	141964	8.72e-05	38.0746
18	rs113160450	A	G	-0.0159984	-0.00742752	FALSE	FALSE	0.0112	0.5079	Rapid3	2.7e-10	0.00253445	436419	Systolic blood pressure, automated reading || id:ukb-b-20175	TRUE	141964	8.64e-05	37.7272
19	rs113523959	A	G	-0.0186472	-0.00712533	FALSE	FALSE	0.0154	0.6447	Rapid3	2.3e-10	0.00294185	436419	Systolic blood pressure, automated reading || id:ukb-b-20175	TRUE	141964	8.83e-05	38.5417
20	rs113614541	C	A	-0.0479184	-0.0650384	FALSE	FALSE	0.0528	0.2183	Rapid3	3e-08	0.00864292	436419	Systolic blood pressure, automated reading || id:ukb-b-20175	TRUE	141964	6.85e-05	29.9112
21	rs11592442	A	T	-0.0163999	-0.0190809	TRUE	TRUE	0.0102	0.06038	Rapid3	5.6e-15	0.00209942	436419	Systolic blood pressure, automated reading || id:ukb-b-20175	FALSE	141964	0.000132046	57.6348
22	rs11616710	T	C	0.0229039	-0.0170444	FALSE	FALSE	0.0173	0.3271	Rapid3	3.3e-10	0.00364465	436419	Systolic blood pressure, automated reading || id:ukb-b-20175	TRUE	141964	9.23e-05	40.3041
23	rs11624528	A	G	0.0118292	0.00558438	FALSE	FALSE	0.0101	0.5783	Rapid3	2.4e-08	0.00212111	436419	Systolic blood pressure, automated reading || id:ukb-b-20175	TRUE	141964	6.78e-05	29.5818
24	rs11636952	C	T	-0.0219429	-0.0114344	FALSE	FALSE	0.0106	0.2861	Rapid3	2e-22	0.00225227	436419	Systolic blood pressure, automated reading || id:ukb-b-20175	TRUE	141964	0.000205472	89.6899
25	rs11641308	C	T	0.0167478	-0.0125213	FALSE	FALSE	0.0105	0.2345	Rapid3	3.2e-14	0.00220615	436419	Systolic blood pressure, automated reading || id:ukb-b-20175	TRUE	141964	0.000126909	55.3921
26	rs116734066	T	C	-0.021742	0.039413	FALSE	FALSE	0.0173	0.02348	Rapid3	1.5e-09	0.00359541	436419	Systolic blood pressure, automated reading || id:ukb-b-20175	TRUE	141964	7.92e-05	34.5714
27	rs117504281	T	C	0.0331887	0.0250828	FALSE	FALSE	0.0229	0.2715	Rapid3	5.3e-10	0.00534414	436419	Systolic blood pressure, automated reading || id:ukb-b-20175	TRUE	141964	8.32e-05	36.3169
28	rs11821781	G	A	0.0165378	0.0186733	FALSE	FALSE	0.0115	0.1045	Rapid3	3.8e-12	0.00238188	436419	Systolic blood pressure, automated reading || id:ukb-b-20175	TRUE	141964	0.000104359	45.5489
29	rs11872627	T	C	-0.0184751	-0.0276796	FALSE	FALSE	0.0142	0.05221	Rapid3	8e-10	0.0030061	436419	Systolic blood pressure, automated reading || id:ukb-b-20175	TRUE	141964	8.19e-05	35.759
30	rs11874	A	G	0.029042	0.0101483	FALSE	FALSE	0.0139	0.4672	Rapid3	1.2e-21	0.0030383	436419	Systolic blood pressure, automated reading || id:ukb-b-20175	TRUE	141964	0.000196418	85.737
31	rs12034227	C	A	-0.0121369	0	FALSE	FALSE	0.0094	0.997	Rapid3	3.2e-08	0.00219493	436419	Systolic blood pressure, automated reading || id:ukb-b-20175	TRUE	141964	6.59e-05	28.7791
32	rs12050196	T	C	0.0133229	0.00389242	FALSE	FALSE	0.01	0.6978	Rapid3	2.3e-10	0.0021019	436419	Systolic blood pressure, automated reading || id:ukb-b-20175	TRUE	141964	8.81e-05	38.4688
33	rs12091385	T	C	-0.0139714	0.0181346	FALSE	FALSE	0.0098	0.06617	Rapid3	1.8e-11	0.00207782	436419	Systolic blood pressure, automated reading || id:ukb-b-20175	TRUE	141964	9.76e-05	42.5807
34	rs12258967	G	C	-0.0301799	0.00020002	TRUE	TRUE	0.0112	0.9872	Rapid3	2.1e-40	0.002268	436419	Systolic blood pressure, automated reading || id:ukb-b-20175	FALSE	141964	0.000381985	166.768
35	rs1229984	C	T	0.0491508	-0.0137056	FALSE	FALSE	0.0326	0.6737	Rapid3	3.9e-15	0.00625574	436419	Systolic blood pressure, automated reading || id:ukb-b-20175	TRUE	141964	0.000129411	56.4847
36	rs12447809	T	G	-0.0155731	0.0107421	FALSE	FALSE	0.0152	0.4831	Rapid3	5e-09	0.00266308	436419	Systolic blood pressure, automated reading || id:ukb-b-20175	TRUE	141964	7.53e-05	32.8605
37	rs12457805	A	G	0.0128515	0.00568382	FALSE	FALSE	0.0099	0.5642	Rapid3	1.5e-08	0.00226944	436419	Systolic blood pressure, automated reading || id:ukb-b-20175	TRUE	141964	6.91e-05	30.142
38	rs1250259	A	T	-0.0186384	0.00538547	TRUE	TRUE	0.0102	0.6003	Rapid3	2.7e-15	0.00235749	436419	Systolic blood pressure, automated reading || id:ukb-b-20175	FALSE	141964	0.000134906	58.8834
39	rs12656497	C	T	0.0341769	-0.0135084	FALSE	FALSE	0.0093	0.1473	Rapid3	8.8e-59	0.00211416	436419	Systolic blood pressure, automated reading || id:ukb-b-20175	TRUE	141964	0.000562364	245.563
40	rs12656974	A	G	0.0276313	0.00955421	FALSE	FALSE	0.0172	0.5771	Rapid3	2.3e-11	0.00413176	436419	Systolic blood pressure, automated reading || id:ukb-b-20175	TRUE	141964	9.6e-05	41.8811
41	rs12693982	T	C	0.0125611	-0.00420885	FALSE	FALSE	0.0093	0.6542	Rapid3	2.9e-09	0.00211558	436419	Systolic blood pressure, automated reading || id:ukb-b-20175	TRUE	141964	7.56e-05	32.9813
42	rs1275985	T	C	-0.020327	-0.00440971	FALSE	FALSE	0.0094	0.6417	Rapid3	1.8e-21	0.00213558	436419	Systolic blood pressure, automated reading || id:ukb-b-20175	TRUE	141964	0.000195193	85.2023
43	rs12779675	C	G	0.0117677	0.00249688	TRUE	TRUE	0.0091	0.7885	Rapid3	1.6e-08	0.00208075	436419	Systolic blood pressure, automated reading || id:ukb-b-20175	FALSE	141964	6.88e-05	30.0248
44	rs12906962	C	T	0.0132221	0.0062193	FALSE	FALSE	0.0107	0.5646	Rapid3	3.5e-09	0.00223897	436419	Systolic blood pressure, automated reading || id:ukb-b-20175	TRUE	141964	7.62e-05	33.2371
45	rs1290790	T	A	0.0178118	-0.00259663	TRUE	TRUE	0.0091	0.7783	Rapid3	1.5e-17	0.00208801	436419	Systolic blood pressure, automated reading || id:ukb-b-20175	FALSE	141964	0.000156844	68.4601
46	rs12930727	G	T	-0.020982	-0.00259663	FALSE	FALSE	0.0119	0.8274	Rapid3	7.1e-17	0.00251436	436419	Systolic blood pressure, automated reading || id:ukb-b-20175	TRUE	141964	0.000150105	65.5183
47	rs12954187	T	C	-0.0179183	0.00608147	FALSE	FALSE	0.0139	0.6605	Rapid3	4.1e-10	0.0028675	436419	Systolic blood pressure, automated reading || id:ukb-b-20175	TRUE	141964	8.51e-05	37.131
48	rs13107325	T	C	-0.0267089	0.0524027	FALSE	FALSE	0.0243	0.03073	Rapid3	1.2e-11	0.00394247	436419	Systolic blood pressure, automated reading || id:ukb-b-20175	TRUE	141964	9.88e-05	43.1392
49	rs13125101	A	G	0.0368404	-0.0219389	FALSE	FALSE	0.0109	0.04613	Rapid3	1.7e-58	0.00228449	436419	Systolic blood pressure, automated reading || id:ukb-b-20175	TRUE	141964	0.000561325	245.109
50	rs13129779	T	C	-0.0127612	0.0028958	FALSE	FALSE	0.009	0.7443	Rapid3	1.2e-09	0.00209721	436419	Systolic blood pressure, automated reading || id:ukb-b-20175	TRUE	141964	8.14e-05	35.5375
51	rs1332796	A	T	0.0175056	0.00786896	TRUE	TRUE	0.0125	0.5305	Rapid3	4.2e-09	0.00297991	436419	Systolic blood pressure, automated reading || id:ukb-b-20175	FALSE	141964	7.42e-05	32.392
52	rs13412750	A	G	-0.0146284	-0.00692392	FALSE	FALSE	0.0105	0.5124	Rapid3	2.5e-10	0.00231286	436419	Systolic blood pressure, automated reading || id:ukb-b-20175	TRUE	141964	8.59e-05	37.4966
53	rs13436194	G	A	-0.0193119	-0.00747202	FALSE	FALSE	0.0092	0.4194	Rapid3	2.8e-20	0.00209321	436419	Systolic blood pressure, automated reading || id:ukb-b-20175	TRUE	141964	0.00018279	79.7872
54	rs1353533	C	T	0.0159159	-0.00608147	FALSE	FALSE	0.0092	0.5065	Rapid3	6.9e-14	0.0021248	436419	Systolic blood pressure, automated reading || id:ukb-b-20175	TRUE	141964	0.000121358	52.9691
55	rs138443500	G	T	0.0538979	-0.0451646	FALSE	FALSE	0.0398	0.2569	Rapid3	9.3e-11	0.0083203	436419	Systolic blood pressure, automated reading || id:ukb-b-20175	TRUE	141964	9.02e-05	39.3736
56	rs1422279	T	C	0.0189464	0.00876151	FALSE	FALSE	0.0093	0.3473	Rapid3	9e-19	0.0021417	436419	Systolic blood pressure, automated reading || id:ukb-b-20175	TRUE	141964	0.000169975	74.1927
57	rs1436138	G	A	-0.0134864	-0.0148886	FALSE	FALSE	0.0102	0.1442	Rapid3	5.2e-10	0.00217042	436419	Systolic blood pressure, automated reading || id:ukb-b-20175	TRUE	141964	8.39e-05	36.5982
58	rs1470260	C	T	0.0254906	0.00601807	FALSE	FALSE	0.0119	0.6137	Rapid3	1.4e-21	0.00267192	436419	Systolic blood pressure, automated reading || id:ukb-b-20175	TRUE	141964	0.000195528	85.3484
59	rs1530558	C	T	-0.0195087	0.00521357	FALSE	FALSE	0.0152	0.7338	Rapid3	3.4e-11	0.00294298	436419	Systolic blood pressure, automated reading || id:ukb-b-20175	TRUE	141964	9.36e-05	40.8512
60	rs1543270	T	C	-0.0158966	-0.011769	FALSE	FALSE	0.0099	0.2326	Rapid3	2.7e-14	0.0020882	436419	Systolic blood pressure, automated reading || id:ukb-b-20175	TRUE	141964	0.000125392	54.7299
61	rs1543310	C	T	0.0128931	-0.0037928	FALSE	FALSE	0.0099	0.703	Rapid3	1e-09	0.0021124	436419	Systolic blood pressure, automated reading || id:ukb-b-20175	TRUE	141964	8.27e-05	36.0766
62	rs17010961	A	T	0.0257408	-0.00591747	TRUE	TRUE	0.0134	0.6601	Rapid3	1.2e-17	0.00300884	436419	Systolic blood pressure, automated reading || id:ukb-b-20175	FALSE	141964	0.000158938	69.3744
63	rs17033041	G	A	0.0246774	0.00914166	FALSE	FALSE	0.0129	0.4804	Rapid3	8.1e-21	0.00263695	436419	Systolic blood pressure, automated reading || id:ukb-b-20175	TRUE	141964	0.00019165	83.6553
64	rs17056301	C	T	0.0172181	0.0100503	FALSE	FALSE	0.0114	0.3827	Rapid3	4.8e-13	0.00238083	436419	Systolic blood pressure, automated reading || id:ukb-b-20175	TRUE	141964	0.000113233	49.4226
65	rs17173238	G	A	0.0174563	0.0327298	FALSE	FALSE	0.011	0.003031	Rapid3	2.7e-14	0.00229271	436419	Systolic blood pressure, automated reading || id:ukb-b-20175	TRUE	141964	0.000124787	54.4658
66	rs17245822	C	A	0.0123251	-0.00826574	FALSE	FALSE	0.0094	0.3768	Rapid3	1.3e-08	0.00216721	436419	Systolic blood pressure, automated reading || id:ukb-b-20175	TRUE	141964	7.1e-05	31.002
67	rs17406625	C	T	-0.0134333	-0.0112366	FALSE	FALSE	0.0103	0.2799	Rapid3	5.1e-09	0.00229848	436419	Systolic blood pressure, automated reading || id:ukb-b-20175	TRUE	141964	7.37e-05	32.1615
68	rs17473243	A	G	0.0129886	0.00796817	FALSE	FALSE	0.0098	0.4162	Rapid3	7e-09	0.00224252	436419	Systolic blood pressure, automated reading || id:ukb-b-20175	TRUE	141964	7.25e-05	31.6237
69	rs17677603	G	A	0.0161432	-0.00059982	FALSE	FALSE	0.0094	0.9504	Rapid3	3.9e-14	0.00213401	436419	Systolic blood pressure, automated reading || id:ukb-b-20175	TRUE	141964	0.000124288	54.2481
70	rs17759661	A	C	0.0170107	-0.00501254	FALSE	FALSE	0.0091	0.5822	Rapid3	2.2e-16	0.00207208	436419	Systolic blood pressure, automated reading || id:ukb-b-20175	TRUE	141964	0.000144681	63.1506
71	rs1856201	A	C	0.0134917	0.00637961	FALSE	FALSE	0.0101	0.5262	Rapid3	2.4e-10	0.00213054	436419	Systolic blood pressure, automated reading || id:ukb-b-20175	TRUE	141964	8.71e-05	38.0324
72	rs1882212	G	A	-0.01444	0.00853633	FALSE	FALSE	0.0111	0.4448	Rapid3	5.7e-09	0.00247937	436419	Systolic blood pressure, automated reading || id:ukb-b-20175	TRUE	141964	7.31e-05	31.889
73	rs1887320	A	G	0.0186797	-0.00873807	FALSE	FALSE	0.0099	0.3838	Rapid3	3e-19	0.00208265	436419	Systolic blood pressure, automated reading || id:ukb-b-20175	TRUE	141964	0.000174035	75.965
74	rs1906672	A	G	0.0135847	0.0149871	FALSE	FALSE	0.0106	0.1595	Rapid3	2.8e-08	0.00244745	436419	Systolic blood pressure, automated reading || id:ukb-b-20175	TRUE	141964	6.64e-05	28.9665
75	rs1923402	C	A	0.0233913	0.0190809	FALSE	FALSE	0.0183	0.2975	Rapid3	1.8e-09	0.00389017	436419	Systolic blood pressure, automated reading || id:ukb-b-20175	TRUE	141964	7.81e-05	34.0889
76	rs1940735	G	T	-0.0179205	-0.0135084	FALSE	FALSE	0.0105	0.1996	Rapid3	6.6e-14	0.00239103	436419	Systolic blood pressure, automated reading || id:ukb-b-20175	TRUE	141964	0.000121144	52.8756
77	rs1948696	C	T	-0.0161464	0.00994933	FALSE	FALSE	0.0094	0.2906	Rapid3	4.6e-14	0.0021409	436419	Systolic blood pressure, automated reading || id:ukb-b-20175	TRUE	141964	0.000122319	53.3887
78	rs1979974	G	A	-0.0155827	0.00501254	FALSE	FALSE	0.0091	0.5812	Rapid3	6.9e-14	0.00208051	436419	Systolic blood pressure, automated reading || id:ukb-b-20175	TRUE	141964	0.000121078	52.8468
79	rs1984195	A	G	0.012726	0.0020978	FALSE	FALSE	0.0091	0.8207	Rapid3	8.9e-10	0.00207644	436419	Systolic blood pressure, automated reading || id:ukb-b-20175	TRUE	141964	8.09e-05	35.3268
80	rs2006754	A	G	0.0114632	-0.00380724	FALSE	FALSE	0.01	0.7079	Rapid3	4.1e-08	0.00209	436419	Systolic blood pressure, automated reading || id:ukb-b-20175	TRUE	141964	6.56e-05	28.633
81	rs2023843	T	C	0.0371757	-0.0133892	FALSE	FALSE	0.0166	0.42	Rapid3	7e-21	0.00396575	436419	Systolic blood pressure, automated reading || id:ukb-b-20175	TRUE	141964	0.00018915	82.5641
82	rs2052692	G	A	-0.016764	0.0010005	FALSE	FALSE	0.0097	0.9152	Rapid3	6.1e-14	0.00223338	436419	Systolic blood pressure, automated reading || id:ukb-b-20175	TRUE	141964	0.000121035	52.8282
83	rs2062316	G	A	0.0166668	-0.00647897	FALSE	FALSE	0.0101	0.5175	Rapid3	1.6e-15	0.00209081	436419	Systolic blood pressure, automated reading || id:ukb-b-20175	TRUE	141964	0.000137132	59.8548
84	rs2072927	A	G	-0.0147349	0.00796817	FALSE	FALSE	0.0093	0.3936	Rapid3	1.2e-12	0.00207431	436419	Systolic blood pressure, automated reading || id:ukb-b-20175	TRUE	141964	0.000108555	47.3802
85	rs210633	G	A	-0.0130605	-0.0130149	FALSE	FALSE	0.0098	0.1864	Rapid3	3.1e-10	0.00207523	436419	Systolic blood pressure, automated reading || id:ukb-b-20175	TRUE	141964	8.53e-05	37.2243
86	rs2177843	T	C	0.0220359	-0.00752827	FALSE	FALSE	0.0129	0.5616	Rapid3	6.2e-14	0.00293645	436419	Systolic blood pressure, automated reading || id:ukb-b-20175	TRUE	141964	0.00012327	53.8037
87	rs2241432	G	A	0.011992	0.00280393	FALSE	FALSE	0.0097	0.7704	Rapid3	4.1e-08	0.00218576	436419	Systolic blood pressure, automated reading || id:ukb-b-20175	TRUE	141964	6.53e-05	28.4827
88	rs2246832	T	A	0.013226	0.00793137	TRUE	TRUE	0.0091	0.3904	Rapid3	1.8e-10	0.00207468	436419	Systolic blood pressure, automated reading || id:ukb-b-20175	FALSE	141964	8.75e-05	38.1738
89	rs2249105	G	A	-0.0155398	0.00150113	FALSE	FALSE	0.0093	0.8765	Rapid3	4.5e-13	0.00214675	436419	Systolic blood pressure, automated reading || id:ukb-b-20175	TRUE	141964	0.000111902	48.8414
90	rs2280446	T	C	-0.0145296	0.00776974	FALSE	FALSE	0.0111	0.4814	Rapid3	4.9e-08	0.00266283	436419	Systolic blood pressure, automated reading || id:ukb-b-20175	TRUE	141964	7.39e-05	32.2394
91	rs2286526	T	C	0.0186298	0.0044899	FALSE	FALSE	0.0108	0.6823	Rapid3	1.1e-15	0.00232295	436419	Systolic blood pressure, automated reading || id:ukb-b-20175	TRUE	141964	0.000140574	61.3576
92	rs2288276	C	G	0.0199152	-0.00501254	TRUE	TRUE	0.0139	0.7211	Rapid3	5e-09	0.00340612	436419	Systolic blood pressure, automated reading || id:ukb-b-20175	FALSE	141964	7.39e-05	32.2558
93	rs2289125	C	A	0.0172965	0.0123763	FALSE	FALSE	0.011	0.2643	Rapid3	1.1e-11	0.00254465	436419	Systolic blood pressure, automated reading || id:ukb-b-20175	TRUE	141964	0.000100694	43.9489
94	rs2299098	C	G	-0.0166811	-0.0180621	TRUE	TRUE	0.0111	0.1037	Rapid3	2e-10	0.00262227	436419	Systolic blood pressure, automated reading || id:ukb-b-20175	FALSE	141964	8.74e-05	38.1531
95	rs2301597	C	T	-0.0219507	-0.0102473	FALSE	FALSE	0.0092	0.2673	Rapid3	1.6e-25	0.00210248	436419	Systolic blood pressure, automated reading || id:ukb-b-20175	TRUE	141964	0.000235499	102.8
96	rs2306363	T	G	-0.0171831	0.0198026	FALSE	FALSE	0.0114	0.08229	Rapid3	2e-11	0.00256319	436419	Systolic blood pressure, automated reading || id:ukb-b-20175	TRUE	141964	9.68e-05	42.2395
97	rs231708	C	G	-0.0129585	-0.00551518	TRUE	TRUE	0.0099	0.5758	Rapid3	6.9e-09	0.00223699	436419	Systolic blood pressure, automated reading || id:ukb-b-20175	FALSE	141964	7.22e-05	31.4955
98	rs2328813	A	C	-0.0115921	-0.00481156	FALSE	FALSE	0.01	0.6294	Rapid3	3.5e-08	0.00210184	436419	Systolic blood pressure, automated reading || id:ukb-b-20175	TRUE	141964	6.57e-05	28.6551
99	rs2423514	G	A	-0.0165849	-0.00737275	FALSE	FALSE	0.0098	0.4499	Rapid3	1.6e-15	0.0020805	436419	Systolic blood pressure, automated reading || id:ukb-b-20175	TRUE	141964	0.000136682	59.6586
100	rs2470004	T	C	-0.0200727	-0.000700245	FALSE	FALSE	0.0118	0.9555	Rapid3	5.5e-14	0.0026691	436419	Systolic blood pressure, automated reading || id:ukb-b-20175	TRUE	141964	0.000121515	53.0378
101	rs2493296	T	C	0.022834	0.00975229	FALSE	FALSE	0.0141	0.4909	Rapid3	2.8e-14	0.00300137	436419	Systolic blood pressure, automated reading || id:ukb-b-20175	TRUE	141964	0.000124817	54.4789
102	rs2498323	A	G	0.0189994	-0.0280909	FALSE	FALSE	0.0177	0.1132	Rapid3	3.8e-08	0.00345431	436419	Systolic blood pressure, automated reading || id:ukb-b-20175	TRUE	141964	6.51e-05	28.4038
103	rs2549732	A	G	-0.0224846	0.00826574	FALSE	FALSE	0.018	0.6456	Rapid3	3.1e-08	0.00406347	436419	Systolic blood pressure, automated reading || id:ukb-b-20175	TRUE	141964	6.62e-05	28.8942
104	rs2571445	G	A	-0.0125516	0.00180162	FALSE	FALSE	0.0103	0.8588	Rapid3	3e-09	0.00211585	436419	Systolic blood pressure, automated reading || id:ukb-b-20175	TRUE	141964	7.52e-05	32.84
105	rs2607073	T	G	0.0148182	0.00816656	FALSE	FALSE	0.0117	0.4829	Rapid3	4.2e-08	0.00270373	436419	Systolic blood pressure, automated reading || id:ukb-b-20175	TRUE	141964	6.49e-05	28.313
106	rs263017	G	A	-0.0127029	-0.000299955	FALSE	FALSE	0.0098	0.9766	Rapid3	8.8e-10	0.00207259	436419	Systolic blood pressure, automated reading || id:ukb-b-20175	TRUE	141964	8.07e-05	35.2072
107	rs2638432	T	G	-0.0159631	0.00309521	FALSE	FALSE	0.0114	0.7895	Rapid3	1.9e-09	0.00265927	436419	Systolic blood pressure, automated reading || id:ukb-b-20175	TRUE	141964	7.8e-05	34.0469
108	rs2643826	T	C	0.0181053	0.00019998	FALSE	FALSE	0.0101	0.9839	Rapid3	4.6e-18	0.00208991	436419	Systolic blood pressure, automated reading || id:ukb-b-20175	TRUE	141964	0.000162372	70.8733
109	rs2681492	C	T	-0.037716	-0.0113355	FALSE	FALSE	0.0121	0.3518	Rapid3	7.9e-43	0.00274933	436419	Systolic blood pressure, automated reading || id:ukb-b-20175	TRUE	141964	0.000405174	176.897
110	rs268263	A	T	0.030068	0.0174469	TRUE	TRUE	0.0117	0.1388	Rapid3	1.6e-35	0.00241722	436419	Systolic blood pressure, automated reading || id:ukb-b-20175	FALSE	141964	0.000337358	147.278
111	rs2782652	C	T	0.0164827	0.00440971	FALSE	FALSE	0.0091	0.6332	Rapid3	2.6e-15	0.00208444	436419	Systolic blood pressure, automated reading || id:ukb-b-20175	TRUE	141964	0.000134705	58.7954
112	rs2782980	C	T	0.0208253	0.0214279	FALSE	FALSE	0.0102	0.03686	Rapid3	1.8e-19	0.00230742	436419	Systolic blood pressure, automated reading || id:ukb-b-20175	TRUE	141964	0.000174949	76.3642
113	rs2792781	T	C	-0.0119032	0.0149871	FALSE	FALSE	0.0091	0.09987	Rapid3	1.3e-08	0.0020943	436419	Systolic blood pressure, automated reading || id:ukb-b-20175	TRUE	141964	6.98e-05	30.4467
114	rs28470858	T	A	-0.0128751	-0.000699755	TRUE	TRUE	0.0092	0.9385	Rapid3	1.1e-09	0.00211261	436419	Systolic blood pressure, automated reading || id:ukb-b-20175	FALSE	141964	7.99e-05	34.8751
115	rs2847308	T	C	0.0143522	-0.00210221	FALSE	FALSE	0.0097	0.828	Rapid3	8e-11	0.00220752	436419	Systolic blood pressure, automated reading || id:ukb-b-20175	TRUE	141964	9.08e-05	39.6429
116	rs28572127	C	A	0.0120615	0.0077298	FALSE	FALSE	0.0103	0.4549	Rapid3	1.5e-08	0.00213203	436419	Systolic blood pressure, automated reading || id:ukb-b-20175	TRUE	141964	7.02e-05	30.6341
117	rs28667801	T	A	0.0119645	0.00591747	TRUE	TRUE	0.0101	0.5633	Rapid3	1.7e-08	0.00212075	436419	Systolic blood pressure, automated reading || id:ukb-b-20175	FALSE	141964	6.91e-05	30.1603
118	rs2867115	C	T	-0.021195	-0.0093561	FALSE	FALSE	0.0139	0.5015	Rapid3	2.6e-09	0.00355864	436419	Systolic blood pressure, automated reading || id:ukb-b-20175	TRUE	141964	9.37e-05	40.8921
119	rs28929474	T	C	-0.0442745	0.00806737	FALSE	FALSE	0.0414	0.8442	Rapid3	2.7e-09	0.00744135	436419	Systolic blood pressure, automated reading || id:ukb-b-20175	TRUE	141964	7.64e-05	33.3418
120	rs2906159	C	T	-0.0123672	0.00020002	FALSE	FALSE	0.0104	0.9883	Rapid3	1.1e-08	0.00216452	436419	Systolic blood pressure, automated reading || id:ukb-b-20175	TRUE	141964	7.04e-05	30.7259
121	rs2971603	T	C	0.0173368	0.00558438	FALSE	FALSE	0.0109	0.6111	Rapid3	4e-12	0.00249902	436419	Systolic blood pressure, automated reading || id:ukb-b-20175	TRUE	141964	0.000103736	45.2769
122	rs2977334	T	G	0.0149073	0.00478852	FALSE	FALSE	0.0092	0.6001	Rapid3	1.8e-12	0.00211553	436419	Systolic blood pressure, automated reading || id:ukb-b-20175	TRUE	141964	0.000107299	46.8319
123	rs3101442	G	T	0.0151398	0.0237805	FALSE	FALSE	0.0092	0.009609	Rapid3	3.2e-13	0.00207854	436419	Systolic blood pressure, automated reading || id:ukb-b-20175	TRUE	141964	0.000114363	49.9158
124	rs3110054	T	C	-0.011787	-0.000100005	FALSE	FALSE	0.0094	0.992	Rapid3	2.8e-08	0.00212262	436419	Systolic blood pressure, automated reading || id:ukb-b-20175	TRUE	141964	6.64e-05	28.9637
125	rs34552760	G	A	-0.0134281	-0.019018	FALSE	FALSE	0.0102	0.06369	Rapid3	3.5e-10	0.00214042	436419	Systolic blood pressure, automated reading || id:ukb-b-20175	TRUE	141964	8.47e-05	36.9763
126	rs34720456	A	G	0.0139894	0.00558438	FALSE	FALSE	0.0108	0.6075	Rapid3	3.6e-10	0.00223147	436419	Systolic blood pressure, automated reading || id:ukb-b-20175	TRUE	141964	8.47e-05	36.9596
127	rs35114617	C	T	-0.0134981	-0.00458945	FALSE	FALSE	0.0096	0.634	Rapid3	5.1e-10	0.00217143	436419	Systolic blood pressure, automated reading || id:ukb-b-20175	TRUE	141964	8.34e-05	36.3938
128	rs35224044	T	C	0.014082	-0.00150113	FALSE	FALSE	0.01	0.8799	Rapid3	2.3e-11	0.00210567	436419	Systolic blood pressure, automated reading || id:ukb-b-20175	TRUE	141964	9.63e-05	42.0286
129	rs35300112	C	A	-0.0167437	0.00230265	FALSE	FALSE	0.0103	0.8264	Rapid3	2.7e-12	0.00239482	436419	Systolic blood pressure, automated reading || id:ukb-b-20175	TRUE	141964	0.000105341	45.9777
130	rs35427	G	T	-0.0199477	-0.000499875	FALSE	FALSE	0.0101	0.9618	Rapid3	6.6e-20	0.00218388	436419	Systolic blood pressure, automated reading || id:ukb-b-20175	TRUE	141964	0.000188072	82.0931
131	rs35479618	A	G	0.0616991	0.0706448	FALSE	FALSE	0.0415	0.08892	Rapid3	6.9e-15	0.00792442	436419	Systolic blood pressure, automated reading || id:ukb-b-20175	TRUE	141964	0.000129862	56.6814
132	rs35680304	T	C	0.0170104	0.0105442	FALSE	FALSE	0.0101	0.3017	Rapid3	1e-15	0.00211959	436419	Systolic blood pressure, automated reading || id:ukb-b-20175	TRUE	141964	0.00013908	60.7053
133	rs365990	G	A	-0.0143345	-0.00429078	FALSE	FALSE	0.0095	0.651	Rapid3	2.4e-11	0.00214691	436419	Systolic blood pressure, automated reading || id:ukb-b-20175	TRUE	141964	9.59e-05	41.8551
134	rs3736290	A	C	0.0156916	0.012225	FALSE	FALSE	0.0098	0.2154	Rapid3	6.4e-14	0.00209249	436419	Systolic blood pressure, automated reading || id:ukb-b-20175	TRUE	141964	0.00012267	53.5419
135	rs3786132	C	A	0.012171	-0.00409162	FALSE	FALSE	0.0103	0.6928	Rapid3	6.6e-09	0.00209815	436419	Systolic blood pressure, automated reading || id:ukb-b-20175	TRUE	141964	7.24e-05	31.5807
136	rs3786516	A	T	0.0137561	-0.0129839	TRUE	TRUE	0.0109	0.2309	Rapid3	3.4e-08	0.00249167	436419	Systolic blood pressure, automated reading || id:ukb-b-20175	FALSE	141964	6.55e-05	28.5949
137	rs3816489	G	C	0.0141448	-0.013607	TRUE	TRUE	0.0106	0.1979	Rapid3	6.1e-09	0.00243325	436419	Systolic blood pressure, automated reading || id:ukb-b-20175	FALSE	141964	7.28e-05	31.7593
138	rs3923059	C	T	0.0133671	0.00130085	FALSE	FALSE	0.0115	0.9136	Rapid3	1.4e-08	0.00235373	436419	Systolic blood pressure, automated reading || id:ukb-b-20175	TRUE	141964	6.93e-05	30.229
139	rs4144829	T	C	0.015618	-0.0011006	FALSE	FALSE	0.011	0.9171	Rapid3	4e-11	0.00236459	436419	Systolic blood pressure, automated reading || id:ukb-b-20175	TRUE	141964	9.41e-05	41.0586
140	rs42038	T	C	-0.0191698	-0.0241902	FALSE	FALSE	0.0099	0.01482	Rapid3	2.8e-17	0.00226746	436419	Systolic blood pressure, automated reading || id:ukb-b-20175	TRUE	141964	0.000154065	67.247
141	rs434578	T	C	-0.0202254	-0.011769	FALSE	FALSE	0.0135	0.3823	Rapid3	1.4e-11	0.00299201	436419	Systolic blood pressure, automated reading || id:ukb-b-20175	TRUE	141964	9.82e-05	42.8643
142	rs4404422	C	A	0.0141027	0.0116678	FALSE	FALSE	0.0094	0.2162	Rapid3	3.5e-11	0.00212969	436419	Systolic blood pressure, automated reading || id:ukb-b-20175	TRUE	141964	9.43e-05	41.1378
143	rs4480845	C	T	-0.0219337	0.00863719	FALSE	FALSE	0.0102	0.4024	Rapid3	7.5e-24	0.00217803	436419	Systolic blood pressure, automated reading || id:ukb-b-20175	TRUE	141964	0.000221467	96.6736
144	rs4639796	A	G	0.0192176	0.0270313	FALSE	FALSE	0.0125	0.03055	Rapid3	1e-11	0.00282325	436419	Systolic blood pressure, automated reading || id:ukb-b-20175	TRUE	141964	9.92e-05	43.3163
145	rs4736135	T	C	-0.0147926	-0.00080032	FALSE	FALSE	0.0102	0.936	Rapid3	1.9e-10	0.00232194	436419	Systolic blood pressure, automated reading || id:ukb-b-20175	TRUE	141964	8.95e-05	39.0554
146	rs4767330	A	G	0.0146196	0.0194104	FALSE	FALSE	0.0091	0.03321	Rapid3	3.3e-12	0.00209961	436419	Systolic blood pressure, automated reading || id:ukb-b-20175	TRUE	141964	0.000104712	45.7031
147	rs4835410	G	A	0.0142431	0.00893984	FALSE	FALSE	0.0107	0.4045	Rapid3	4.1e-10	0.00227875	436419	Systolic blood pressure, automated reading || id:ukb-b-20175	TRUE	141964	8.41e-05	36.71
148	rs4873492	T	C	0.0194244	-0.00310481	FALSE	FALSE	0.0118	0.7923	Rapid3	2.1e-12	0.00276473	436419	Systolic blood pressure, automated reading || id:ukb-b-20175	TRUE	141964	0.000107458	46.9017
149	rs4900385	T	A	0.0118154	0.000700245	TRUE	TRUE	0.0091	0.9356	Rapid3	2.3e-08	0.00211322	436419	Systolic blood pressure, automated reading || id:ukb-b-20175	FALSE	141964	6.77e-05	29.5488
150	rs4909595	G	C	0.0130984	0.00451016	TRUE	TRUE	0.0116	0.7028	Rapid3	2.9e-08	0.00236094	436419	Systolic blood pressure, automated reading || id:ukb-b-20175	FALSE	141964	6.62e-05	28.9069
151	rs4918065	C	T	-0.0159286	-0.00059982	FALSE	FALSE	0.0105	0.9555	Rapid3	3.6e-11	0.00240626	436419	Systolic blood pressure, automated reading || id:ukb-b-20175	TRUE	141964	9.43e-05	41.1562
152	rs4936098	G	A	-0.0210906	-0.0135084	FALSE	FALSE	0.0103	0.1885	Rapid3	1.3e-22	0.00215582	436419	Systolic blood pressure, automated reading || id:ukb-b-20175	TRUE	141964	0.000208611	91.0604
153	rs4970439	T	C	0.0278518	0.0243023	FALSE	FALSE	0.0192	0.2075	Rapid3	2.3e-11	0.00416429	436419	Systolic blood pressure, automated reading || id:ukb-b-20175	TRUE	141964	9.59e-05	41.8722
154	rs55857306	A	G	-0.0418257	0.00109939	FALSE	FALSE	0.0124	0.9319	Rapid3	5.1e-50	0.00281249	436419	Systolic blood pressure, automated reading || id:ukb-b-20175	TRUE	141964	0.00047521	207.488
155	rs55938136	G	A	-0.0144916	-0.00846408	FALSE	FALSE	0.013	0.5122	Rapid3	5.3e-09	0.00248206	436419	Systolic blood pressure, automated reading || id:ukb-b-20175	TRUE	141964	7.32e-05	31.965
156	rs56272234	A	C	0.0162836	-0.0202027	FALSE	FALSE	0.014	0.1504	Rapid3	2.2e-08	0.00290866	436419	Systolic blood pressure, automated reading || id:ukb-b-20175	TRUE	141964	6.82e-05	29.7616
157	rs56845271	T	C	0.0165689	0.00985132	FALSE	FALSE	0.0139	0.4776	Rapid3	2.6e-08	0.00297542	436419	Systolic blood pressure, automated reading || id:ukb-b-20175	TRUE	141964	6.84e-05	29.8312
158	rs57866767	C	T	-0.0236337	0.00924258	FALSE	FALSE	0.0091	0.3129	Rapid3	1.4e-29	0.00209272	436419	Systolic blood pressure, automated reading || id:ukb-b-20175	TRUE	141964	0.000274605	119.875
159	rs59155780	A	C	-0.0316984	-0.0218367	FALSE	FALSE	0.0183	0.2359	Rapid3	2.7e-15	0.00401004	436419	Systolic blood pressure, automated reading || id:ukb-b-20175	TRUE	141964	0.000134686	58.7873
160	rs59851826	G	A	0.0140857	0.0139975	FALSE	FALSE	0.0107	0.1931	Rapid3	8e-10	0.00229215	436419	Systolic blood pressure, automated reading || id:ukb-b-20175	TRUE	141964	8.2e-05	35.7919
161	rs604723	C	T	0.0314374	0.00521357	FALSE	FALSE	0.0112	0.6447	Rapid3	3.2e-41	0.00233766	436419	Systolic blood pressure, automated reading || id:ukb-b-20175	TRUE	141964	0.000394217	172.111
162	rs6062533	A	G	-0.0161481	0.00219758	FALSE	FALSE	0.0116	0.8507	Rapid3	5.2e-11	0.00246001	436419	Systolic blood pressure, automated reading || id:ukb-b-20175	TRUE	141964	9.3e-05	40.5878
163	rs60955950	G	C	-0.0146204	-0.00538547	TRUE	TRUE	0.0118	0.6465	Rapid3	2.1e-09	0.00244118	436419	Systolic blood pressure, automated reading || id:ukb-b-20175	FALSE	141964	7.73e-05	33.72
164	rs60991988	G	T	-0.0205458	0.00591747	FALSE	FALSE	0.0153	0.7008	Rapid3	1.2e-09	0.00338158	436419	Systolic blood pressure, automated reading || id:ukb-b-20175	TRUE	141964	7.99e-05	34.8814
165	rs612652	C	T	0.0247426	0.00260339	FALSE	FALSE	0.0103	0.7981	Rapid3	9.4e-32	0.00211017	436419	Systolic blood pressure, automated reading || id:ukb-b-20175	TRUE	141964	0.00029753	129.886
166	rs6141766	G	A	0.0177182	-0.0194104	FALSE	FALSE	0.0136	0.1558	Rapid3	1.1e-09	0.00290615	436419	Systolic blood pressure, automated reading || id:ukb-b-20175	TRUE	141964	8.08e-05	35.2455
167	rs61917655	T	C	0.0202874	-0.00662188	FALSE	FALSE	0.0168	0.6974	Rapid3	1.3e-08	0.00356961	436419	Systolic blood pressure, automated reading || id:ukb-b-20175	TRUE	141964	7.1e-05	31.0024
168	rs62059712	C	T	-0.0209255	0.00551518	FALSE	FALSE	0.0187	0.7683	Rapid3	3.9e-08	0.0038073	436419	Systolic blood pressure, automated reading || id:ukb-b-20175	TRUE	141964	6.67e-05	29.0946
169	rs62187752	G	T	-0.0240791	0.0111621	FALSE	FALSE	0.0187	0.5505	Rapid3	2.9e-09	0.00405638	436419	Systolic blood pressure, automated reading || id:ukb-b-20175	TRUE	141964	7.6e-05	33.1496
170	rs62481856	A	G	0.0416147	0.0470744	FALSE	FALSE	0.0113	3.26e-05	Rapid3	1.6e-57	0.00260336	436419	Systolic blood pressure, automated reading || id:ukb-b-20175	TRUE	141964	0.000548981	239.716
171	rs6271	T	C	-0.028784	-0.0319035	FALSE	FALSE	0.0264	0.226	Rapid3	4e-13	0.0039663	436419	Systolic blood pressure, automated reading || id:ukb-b-20175	TRUE	141964	0.000113096	49.3627
172	rs634106	T	C	-0.0119262	-0.002002	FALSE	FALSE	0.009	0.8217	Rapid3	8.8e-09	0.00207359	436419	Systolic blood pressure, automated reading || id:ukb-b-20175	TRUE	141964	7.09e-05	30.9587
173	rs6430078	A	G	0.0123223	0.00329457	FALSE	FALSE	0.0095	0.727	Rapid3	1.1e-08	0.00215514	436419	Systolic blood pressure, automated reading || id:ukb-b-20175	TRUE	141964	7.01e-05	30.588
174	rs6452769	A	G	-0.0174848	0.00239712	FALSE	FALSE	0.0127	0.8488	Rapid3	1.5e-11	0.00259215	436419	Systolic blood pressure, automated reading || id:ukb-b-20175	TRUE	141964	9.82e-05	42.8505
175	rs6504213	C	T	0.0151277	-0.00349389	FALSE	FALSE	0.0101	0.7329	Rapid3	8.8e-13	0.00211629	436419	Systolic blood pressure, automated reading || id:ukb-b-20175	TRUE	141964	0.000110528	48.2417
176	rs6734118	A	C	-0.0157085	-0.0143018	FALSE	FALSE	0.0117	0.224	Rapid3	3.9e-10	0.0025109	436419	Systolic blood pressure, automated reading || id:ukb-b-20175	TRUE	141964	8.43e-05	36.7784
177	rs6815273	A	G	-0.0116846	0.0146915	FALSE	FALSE	0.0101	0.1483	Rapid3	3.4e-08	0.00211625	436419	Systolic blood pressure, automated reading || id:ukb-b-20175	TRUE	141964	6.7e-05	29.2421
178	rs682709	G	C	0.0124268	-0.0173486	TRUE	TRUE	0.0097	0.07485	Rapid3	2.6e-08	0.00223232	436419	Systolic blood pressure, automated reading || id:ukb-b-20175	FALSE	141964	6.84e-05	29.8683
179	rs6897617	A	G	-0.0146336	-0.00581688	FALSE	FALSE	0.0102	0.5702	Rapid3	1.7e-10	0.00228984	436419	Systolic blood pressure, automated reading || id:ukb-b-20175	TRUE	141964	8.79e-05	38.3574
180	rs6923947	A	G	0.0229628	0.0205866	FALSE	FALSE	0.0101	0.04201	Rapid3	3.7e-28	0.00208677	436419	Systolic blood pressure, automated reading || id:ukb-b-20175	TRUE	141964	0.000260901	113.892
181	rs6963105	G	A	0.0132866	-0.00667766	FALSE	FALSE	0.0109	0.5442	Rapid3	2.1e-10	0.00209216	436419	Systolic blood pressure, automated reading || id:ukb-b-20175	TRUE	141964	8.68e-05	37.8921
182	rs6978112	T	C	0.0118947	-0.0218367	FALSE	FALSE	0.0101	0.03064	Rapid3	1.8e-08	0.00211148	436419	Systolic blood pressure, automated reading || id:ukb-b-20175	TRUE	141964	6.86e-05	29.9232
183	rs699	G	A	0.016327	0.00481156	FALSE	FALSE	0.0093	0.608	Rapid3	1e-14	0.00211069	436419	Systolic blood pressure, automated reading || id:ukb-b-20175	TRUE	141964	0.000128342	56.0176
184	rs7001081	A	C	0.0131713	-0.00752827	FALSE	FALSE	0.0091	0.4099	Rapid3	2.5e-10	0.00208195	436419	Systolic blood pressure, automated reading || id:ukb-b-20175	TRUE	141964	8.6e-05	37.5309
185	rs7042065	C	T	0.0134002	0.00994933	FALSE	FALSE	0.0091	0.2769	Rapid3	1.2e-10	0.0020821	436419	Systolic blood pressure, automated reading || id:ukb-b-20175	TRUE	141964	8.94e-05	38.9991
186	rs7107356	G	A	0.0202955	0.016841	FALSE	FALSE	0.0091	0.06455	Rapid3	1.2e-22	0.00207246	436419	Systolic blood pressure, automated reading || id:ukb-b-20175	TRUE	141964	0.000205911	89.8817
187	rs7134677	T	C	-0.0178086	0.0001	FALSE	FALSE	0.0108	0.9894	Rapid3	5e-15	0.00227502	436419	Systolic blood pressure, automated reading || id:ukb-b-20175	TRUE	141964	0.000132297	57.7441
188	rs71427097	T	C	0.0367474	0.0147901	FALSE	FALSE	0.0329	0.6518	Rapid3	3.9e-09	0.00623878	436419	Systolic blood pressure, automated reading || id:ukb-b-20175	TRUE	141964	7.73e-05	33.7471
189	rs7211535	G	A	0.0117418	-0.00399202	FALSE	FALSE	0.0091	0.6606	Rapid3	1.6e-08	0.00207966	436419	Systolic blood pressure, automated reading || id:ukb-b-20175	TRUE	141964	6.87e-05	29.9989
190	rs7218899	T	C	-0.0135695	-0.0167393	FALSE	FALSE	0.009	0.0648	Rapid3	6.9e-11	0.00208045	436419	Systolic blood pressure, automated reading || id:ukb-b-20175	TRUE	141964	9.2e-05	40.1585
191	rs7236548	A	C	0.0176548	0.0041912	FALSE	FALSE	0.0116	0.7193	Rapid3	5e-11	0.00268653	436419	Systolic blood pressure, automated reading || id:ukb-b-20175	TRUE	141964	9.38e-05	40.9429
192	rs72677847	C	T	-0.0369621	-0.0141001	FALSE	FALSE	0.0242	0.5595	Rapid3	7.6e-11	0.00567893	436419	Systolic blood pressure, automated reading || id:ukb-b-20175	TRUE	141964	9.31e-05	40.6539
193	rs7270523	A	G	0.0206095	0.0223484	FALSE	FALSE	0.0146	0.1282	Rapid3	8.2e-11	0.00317229	436419	Systolic blood pressure, automated reading || id:ukb-b-20175	TRUE	141964	9.15e-05	39.9393
194	rs72831343	G	T	-0.0308646	0.0166376	FALSE	FALSE	0.0132	0.2112	Rapid3	9.7e-26	0.00294248	436419	Systolic blood pressure, automated reading || id:ukb-b-20175	TRUE	141964	0.000236317	103.157
195	rs72837033	A	G	0.012352	0.0104453	FALSE	FALSE	0.01	0.2994	Rapid3	1.7e-08	0.00218933	436419	Systolic blood pressure, automated reading || id:ukb-b-20175	TRUE	141964	6.85e-05	29.9014
196	rs7301649	C	T	-0.0147328	0.016536	FALSE	FALSE	0.0094	0.07991	Rapid3	6.4e-12	0.00214406	436419	Systolic blood pressure, automated reading || id:ukb-b-20175	TRUE	141964	0.000101445	44.2767
197	rs73036519	C	G	0.0125836	-0.00280393	TRUE	TRUE	0.011	0.8021	Rapid3	3.3e-08	0.00227764	436419	Systolic blood pressure, automated reading || id:ukb-b-20175	FALSE	141964	6.65e-05	29.0422
198	rs73046792	A	G	-0.0237162	0.0204887	FALSE	FALSE	0.0143	0.1545	Rapid3	2.9e-17	0.00280636	436419	Systolic blood pressure, automated reading || id:ukb-b-20175	TRUE	141964	0.000153676	67.077
199	rs73075659	G	A	-0.0196418	-0.0113355	FALSE	FALSE	0.0107	0.2937	Rapid3	3e-19	0.00219026	436419	Systolic blood pressure, automated reading || id:ukb-b-20175	TRUE	141964	0.000174685	76.249
200	rs73563812	T	G	-0.0216221	0.00119928	FALSE	FALSE	0.0107	0.9078	Rapid3	9.8e-19	0.00244664	436419	Systolic blood pressure, automated reading || id:ukb-b-20175	TRUE	141964	0.000168562	73.5758
201	rs7420531	A	G	0.0117035	-0.00994933	FALSE	FALSE	0.0091	0.2792	Rapid3	1.8e-08	0.00207759	436419	Systolic blood pressure, automated reading || id:ukb-b-20175	TRUE	141964	6.8e-05	29.6955
202	rs743395	T	C	0.0144959	0.00737275	FALSE	FALSE	0.0094	0.4297	Rapid3	2.8e-11	0.00217686	436419	Systolic blood pressure, automated reading || id:ukb-b-20175	TRUE	141964	9.87e-05	43.0874
203	rs74562619	G	T	0.0214563	-0.0199987	FALSE	FALSE	0.0176	0.257	Rapid3	2.4e-09	0.00359324	436419	Systolic blood pressure, automated reading || id:ukb-b-20175	TRUE	141964	7.94e-05	34.6434
204	rs74729242	C	T	0.0284719	-0.0262524	FALSE	FALSE	0.0144	0.06786	Rapid3	2.3e-17	0.00335882	436419	Systolic blood pressure, automated reading || id:ukb-b-20175	TRUE	141964	0.000155762	67.9878
205	rs7534174	G	T	-0.0187588	0.00944446	FALSE	FALSE	0.0101	0.3561	Rapid3	2.1e-16	0.00228353	436419	Systolic blood pressure, automated reading || id:ukb-b-20175	TRUE	141964	0.000144971	63.2772
206	rs7575103	A	G	0.0135254	0.0120274	FALSE	FALSE	0.0098	0.2221	Rapid3	8.8e-10	0.00220619	436419	Systolic blood pressure, automated reading || id:ukb-b-20175	TRUE	141964	8.05e-05	35.1286
207	rs7575523	G	T	-0.012423	0.0203048	FALSE	FALSE	0.0101	0.04516	Rapid3	5.1e-09	0.00212576	436419	Systolic blood pressure, automated reading || id:ukb-b-20175	TRUE	141964	7.39e-05	32.2362
208	rs7591705	G	A	-0.011636	-0.018331	FALSE	FALSE	0.0092	0.04681	Rapid3	2.2e-08	0.00207973	436419	Systolic blood pressure, automated reading || id:ukb-b-20175	TRUE	141964	6.76e-05	29.5001
209	rs76246286	C	T	-0.0144767	-0.0107421	FALSE	FALSE	0.0116	0.3564	Rapid3	4.9e-08	0.00265416	436419	Systolic blood pressure, automated reading || id:ukb-b-20175	TRUE	141964	6.4e-05	27.9478
210	rs7630814	A	G	0.0176255	0.00796817	FALSE	FALSE	0.0124	0.5208	Rapid3	6.1e-11	0.00269455	436419	Systolic blood pressure, automated reading || id:ukb-b-20175	TRUE	141964	9.2e-05	40.1739
211	rs76326501	C	A	-0.0206333	-0.00498754	FALSE	FALSE	0.0177	0.7779	Rapid3	1.3e-08	0.00362667	436419	Systolic blood pressure, automated reading || id:ukb-b-20175	TRUE	141964	7.09e-05	30.9548
212	rs76591930	T	C	-0.015028	-0.0194887	FALSE	FALSE	0.0134	0.1471	Rapid3	4.3e-08	0.00274428	436419	Systolic blood pressure, automated reading || id:ukb-b-20175	TRUE	141964	6.45e-05	28.1647
213	rs7764523	A	G	0.0148423	-0.00793137	FALSE	FALSE	0.0096	0.412	Rapid3	2.2e-11	0.00221825	436419	Systolic blood pressure, automated reading || id:ukb-b-20175	TRUE	141964	9.62e-05	41.9845
214	rs7798197	G	A	0.0203592	-0.0134097	FALSE	FALSE	0.0121	0.2716	Rapid3	1.8e-14	0.00265763	436419	Systolic blood pressure, automated reading || id:ukb-b-20175	TRUE	141964	0.000127629	55.7066
215	rs7814142	A	G	-0.0197004	-0.018164	FALSE	FALSE	0.0094	0.05389	Rapid3	1.2e-20	0.00211546	436419	Systolic blood pressure, automated reading || id:ukb-b-20175	TRUE	141964	0.000186831	81.5513
216	rs78473917	C	T	-0.02005	-0.00747202	FALSE	FALSE	0.013	0.5654	Rapid3	5.8e-12	0.00291249	436419	Systolic blood pressure, automated reading || id:ukb-b-20175	TRUE	141964	0.000102334	44.6648
217	rs786923	T	C	-0.0159741	-0.00300451	FALSE	FALSE	0.0096	0.7574	Rapid3	6.7e-14	0.00213191	436419	Systolic blood pressure, automated reading || id:ukb-b-20175	TRUE	141964	0.000120564	52.6224
218	rs78744936	A	G	0.0160392	0.00786896	FALSE	FALSE	0.0114	0.4874	Rapid3	1.2e-11	0.00236444	436419	Systolic blood pressure, automated reading || id:ukb-b-20175	TRUE	141964	0.000100431	43.8341
219	rs7915409	A	G	0.0336832	0.0137056	FALSE	FALSE	0.0186	0.4641	Rapid3	8.9e-15	0.00434412	436419	Systolic blood pressure, automated reading || id:ukb-b-20175	TRUE	141964	0.000129969	56.7279
220	rs79349366	T	C	-0.0330968	-0.0194887	FALSE	FALSE	0.0269	0.4683	Rapid3	2.7e-08	0.00595581	436419	Systolic blood pressure, automated reading || id:ukb-b-20175	TRUE	141964	6.82e-05	29.7444
221	rs7963801	C	T	0.0137172	-0.00039992	FALSE	FALSE	0.0102	0.9678	Rapid3	7.7e-11	0.00210797	436419	Systolic blood pressure, automated reading || id:ukb-b-20175	TRUE	141964	9.21e-05	40.2128
222	rs7970350	T	C	0.011677	0.00588266	FALSE	FALSE	0.0099	0.548	Rapid3	1.8e-08	0.00207358	436419	Systolic blood pressure, automated reading || id:ukb-b-20175	TRUE	141964	6.82e-05	29.7516
223	rs79858408	A	G	-0.0140453	-0.020713	FALSE	FALSE	0.0092	0.0247	Rapid3	1.5e-11	0.00208122	436419	Systolic blood pressure, automated reading || id:ukb-b-20175	TRUE	141964	9.81e-05	42.7951
224	rs8027450	T	C	0.0268371	0.0132123	FALSE	FALSE	0.0105	0.2107	Rapid3	1.8e-33	0.00222583	436419	Systolic blood pressure, automated reading || id:ukb-b-20175	TRUE	141964	0.000315337	137.662
225	rs8035851	A	C	-0.0134945	0.0104453	FALSE	FALSE	0.0099	0.2938	Rapid3	1e-10	0.00208679	436419	Systolic blood pressure, automated reading || id:ukb-b-20175	TRUE	141964	9.02e-05	39.3489
226	rs861617	A	C	0.0117174	0.00975229	FALSE	FALSE	0.0092	0.2855	Rapid3	1.6e-08	0.0020746	436419	Systolic blood pressure, automated reading || id:ukb-b-20175	TRUE	141964	6.81e-05	29.7262
227	rs8904	A	G	0.012526	0.00259663	FALSE	FALSE	0.0094	0.7827	Rapid3	6.2e-09	0.00215523	436419	Systolic blood pressure, automated reading || id:ukb-b-20175	TRUE	141964	7.26e-05	31.6828
228	rs891511	A	G	-0.0172787	-0.00672255	FALSE	FALSE	0.0106	0.5306	Rapid3	1.4e-14	0.002246	436419	Systolic blood pressure, automated reading || id:ukb-b-20175	TRUE	141964	0.00013016	56.8115
229	rs9349379	G	A	-0.0145458	-0.00389242	FALSE	FALSE	0.0102	0.6998	Rapid3	5.6e-12	0.0021116	436419	Systolic blood pressure, automated reading || id:ukb-b-20175	TRUE	141964	0.000101974	44.5077
230	rs9507870	T	C	-0.0201719	-0.0216323	FALSE	FALSE	0.0138	0.119	Rapid3	5.4e-10	0.0032499	436419	Systolic blood pressure, automated reading || id:ukb-b-20175	TRUE	141964	8.31e-05	36.2602
231	rs9549328	T	C	0.0150612	-0.00531409	FALSE	FALSE	0.0117	0.6517	Rapid3	1.2e-09	0.00247703	436419	Systolic blood pressure, automated reading || id:ukb-b-20175	TRUE	141964	7.98e-05	34.8117
232	rs9773022	C	T	0.0129517	-0.0116321	FALSE	FALSE	0.0093	0.2139	Rapid3	5.1e-10	0.00208317	436419	Systolic blood pressure, automated reading || id:ukb-b-20175	TRUE	141964	8.32e-05	36.3328
233	rs9845388	T	C	0.0119015	0.00369317	FALSE	FALSE	0.0095	0.695	Rapid3	4.1e-08	0.00216868	436419	Systolic blood pressure, automated reading || id:ukb-b-20175	TRUE	141964	6.46e-05	28.2015
234	rs9850938	G	T	-0.0148413	-0.00657832	FALSE	FALSE	0.0104	0.5251	Rapid3	6.1e-12	0.00215818	436419	Systolic blood pressure, automated reading || id:ukb-b-20175	TRUE	141964	0.000102327	44.6616
235	rs9888615	C	T	0.015538	-0.00329457	FALSE	FALSE	0.0109	0.7614	Rapid3	1.4e-11	0.00229876	436419	Systolic blood pressure, automated reading || id:ukb-b-20175	TRUE	141964	9.92e-05	43.3114
236	rs9932315	A	G	-0.0149774	-0.0240878	FALSE	FALSE	0.0108	0.02561	Rapid3	1.9e-10	0.00235253	436419	Systolic blood pressure, automated reading || id:ukb-b-20175	TRUE	141964	8.8e-05	38.4213
237	rs9945184	G	A	-0.0154042	-0.0129162	FALSE	FALSE	0.0096	0.1793	Rapid3	3.8e-12	0.00221805	436419	Systolic blood pressure, automated reading || id:ukb-b-20175	TRUE	141964	0.000104535	45.6255
238	rs9993149	G	T	-0.0145148	-0.00628024	FALSE	FALSE	0.0097	0.5172	Rapid3	2.5e-12	0.0020729	436419	Systolic blood pressure, automated reading || id:ukb-b-20175	TRUE	141964	0.00010533	45.9726

## Sheet: Table S8
Table S8. Detailed information of instrumental variables used in causality estimate between SBP and CKDi25
	SNP	effect_allele.exposure	other_allele.exposure	beta.exposure	beta.outcome	palindromic	ambiguous	se.outcome	pval.outcome	outcome	pval.exposure	se.exposure	samplesize.exposure	exposure	mr_keep	samplesize.outcome	R2	F
1	rs76246286	C	T	-0.0144767	-0.00468899	FALSE	FALSE	0.0156	0.7619	CKDi25	4.9e-08	0.00265416	436419	Systolic blood pressure, automated reading || id:ukb-b-20175	TRUE	195145	6.4e-05	27.9478
2	rs76591930	T	C	-0.015028	-0.0146062	FALSE	FALSE	0.0218	0.5006	CKDi25	4.3e-08	0.00274428	436419	Systolic blood pressure, automated reading || id:ukb-b-20175	TRUE	195145	6.45e-05	28.1647
3	rs9845388	T	C	0.0119015	0.0202927	FALSE	FALSE	0.0132	0.1238	CKDi25	4.1e-08	0.00216868	436419	Systolic blood pressure, automated reading || id:ukb-b-20175	TRUE	195145	6.46e-05	28.2015
4	rs2607073	T	G	0.0148182	-0.00350614	FALSE	FALSE	0.0165	0.8297	CKDi25	4.2e-08	0.00270373	436419	Systolic blood pressure, automated reading || id:ukb-b-20175	TRUE	195145	6.49e-05	28.313
5	rs2498323	A	G	0.0189994	-0.00561574	FALSE	FALSE	0.0274	0.8371	CKDi25	3.8e-08	0.00345431	436419	Systolic blood pressure, automated reading || id:ukb-b-20175	TRUE	195145	6.51e-05	28.4038
6	rs10869416	C	T	0.0139826	-0.00975229	FALSE	FALSE	0.0157	0.53	CKDi25	3.8e-08	0.00254234	436419	Systolic blood pressure, automated reading || id:ukb-b-20175	TRUE	195145	6.51e-05	28.4328
7	rs2241432	G	A	0.011992	0.0286053	FALSE	FALSE	0.0136	0.03663	CKDi25	4.1e-08	0.00218576	436419	Systolic blood pressure, automated reading || id:ukb-b-20175	TRUE	195145	6.53e-05	28.4827
8	rs3786516	A	T	0.0137561	-0.00712533	TRUE	TRUE	0.0151	0.6367	CKDi25	3.4e-08	0.00249167	436419	Systolic blood pressure, automated reading || id:ukb-b-20175	FALSE	195145	6.55e-05	28.5949
9	rs2006754	A	G	0.0114632	0.0112366	FALSE	FALSE	0.0158	0.4768	CKDi25	4.1e-08	0.00209	436419	Systolic blood pressure, automated reading || id:ukb-b-20175	TRUE	195145	6.56e-05	28.633
10	rs2328813	A	C	-0.0115921	0.00019998	FALSE	FALSE	0.0161	0.9913	CKDi25	3.5e-08	0.00210184	436419	Systolic blood pressure, automated reading || id:ukb-b-20175	TRUE	195145	6.57e-05	28.6551
11	rs12034227	C	A	-0.0121369	-0.00707491	FALSE	FALSE	0.0134	0.5955	CKDi25	3.2e-08	0.00219493	436419	Systolic blood pressure, automated reading || id:ukb-b-20175	TRUE	195145	6.59e-05	28.7791
12	rs2549732	A	G	-0.0224846	0.0232281	FALSE	FALSE	0.0261	0.3733	CKDi25	3.1e-08	0.00406347	436419	Systolic blood pressure, automated reading || id:ukb-b-20175	TRUE	195145	6.62e-05	28.8942
13	rs4909595	G	C	0.0130984	0.00642057	TRUE	TRUE	0.0217	0.7673	CKDi25	2.9e-08	0.00236094	436419	Systolic blood pressure, automated reading || id:ukb-b-20175	FALSE	195145	6.62e-05	28.9069
14	rs3110054	T	C	-0.011787	-0.00581688	FALSE	FALSE	0.0131	0.6574	CKDi25	2.8e-08	0.00212262	436419	Systolic blood pressure, automated reading || id:ukb-b-20175	TRUE	195145	6.64e-05	28.9637
15	rs1906672	A	G	0.0135847	-0.00040008	FALSE	FALSE	0.0151	0.98	CKDi25	2.8e-08	0.00244745	436419	Systolic blood pressure, automated reading || id:ukb-b-20175	TRUE	195145	6.64e-05	28.9665
16	rs73036519	C	G	0.0125836	0.0390284	TRUE	TRUE	0.0172	0.0231	CKDi25	3.3e-08	0.00227764	436419	Systolic blood pressure, automated reading || id:ukb-b-20175	FALSE	195145	6.65e-05	29.0422
17	rs62059712	C	T	-0.0209255	0.0197946	FALSE	FALSE	0.0289	0.4938	CKDi25	3.9e-08	0.0038073	436419	Systolic blood pressure, automated reading || id:ukb-b-20175	TRUE	195145	6.67e-05	29.0946
18	rs6815273	A	G	-0.0116846	0.0264472	FALSE	FALSE	0.0161	0.09966	CKDi25	3.4e-08	0.00211625	436419	Systolic blood pressure, automated reading || id:ukb-b-20175	TRUE	195145	6.7e-05	29.2421
19	rs7591705	G	A	-0.011636	-0.0168571	FALSE	FALSE	0.013	0.1932	CKDi25	2.2e-08	0.00207973	436419	Systolic blood pressure, automated reading || id:ukb-b-20175	TRUE	195145	6.76e-05	29.5001
20	rs4900385	T	A	0.0118154	0.00793137	TRUE	TRUE	0.0127	0.5358	CKDi25	2.3e-08	0.00211322	436419	Systolic blood pressure, automated reading || id:ukb-b-20175	FALSE	195145	6.77e-05	29.5488
21	rs11624528	A	G	0.0118292	0.0068763	FALSE	FALSE	0.016	0.6654	CKDi25	2.4e-08	0.00212111	436419	Systolic blood pressure, automated reading || id:ukb-b-20175	TRUE	195145	6.78e-05	29.5818
22	rs7420531	A	G	0.0117035	0.00826574	FALSE	FALSE	0.0128	0.5208	CKDi25	1.8e-08	0.00207759	436419	Systolic blood pressure, automated reading || id:ukb-b-20175	TRUE	195145	6.8e-05	29.6955
23	rs861617	A	C	0.0117174	0.0267393	FALSE	FALSE	0.0129	0.03919	CKDi25	1.6e-08	0.0020746	436419	Systolic blood pressure, automated reading || id:ukb-b-20175	TRUE	195145	6.81e-05	29.7262
24	rs79349366	T	C	-0.0330968	-0.00984834	FALSE	FALSE	0.0423	0.816	CKDi25	2.7e-08	0.00595581	436419	Systolic blood pressure, automated reading || id:ukb-b-20175	TRUE	195145	6.82e-05	29.7444
25	rs7970350	T	C	0.011677	0.0230327	FALSE	FALSE	0.0157	0.1419	CKDi25	1.8e-08	0.00207358	436419	Systolic blood pressure, automated reading || id:ukb-b-20175	TRUE	195145	6.82e-05	29.7516
26	rs56272234	A	C	0.0162836	0.00985132	FALSE	FALSE	0.0211	0.6399	CKDi25	2.2e-08	0.00290866	436419	Systolic blood pressure, automated reading || id:ukb-b-20175	TRUE	195145	6.82e-05	29.7616
27	rs56845271	T	C	0.0165689	0.00129916	FALSE	FALSE	0.022	0.9542	CKDi25	2.6e-08	0.00297542	436419	Systolic blood pressure, automated reading || id:ukb-b-20175	TRUE	195145	6.84e-05	29.8312
28	rs682709	G	C	0.0124268	0.00752827	TRUE	TRUE	0.0135	0.5776	CKDi25	2.6e-08	0.00223232	436419	Systolic blood pressure, automated reading || id:ukb-b-20175	FALSE	195145	6.84e-05	29.8683
29	rs72837033	A	G	0.012352	0.00697561	FALSE	FALSE	0.0138	0.6124	CKDi25	1.7e-08	0.00218933	436419	Systolic blood pressure, automated reading || id:ukb-b-20175	TRUE	195145	6.85e-05	29.9014
30	rs113614541	C	A	-0.0479184	0.0334534	FALSE	FALSE	0.0727	0.6456	CKDi25	3e-08	0.00864292	436419	Systolic blood pressure, automated reading || id:ukb-b-20175	TRUE	195145	6.85e-05	29.9112
31	rs6978112	T	C	0.0118947	-0.0248051	FALSE	FALSE	0.016	0.1199	CKDi25	1.8e-08	0.00211148	436419	Systolic blood pressure, automated reading || id:ukb-b-20175	TRUE	195145	6.86e-05	29.9232
32	rs7211535	G	A	0.0117418	-0.0182328	FALSE	FALSE	0.0129	0.1589	CKDi25	1.6e-08	0.00207966	436419	Systolic blood pressure, automated reading || id:ukb-b-20175	TRUE	195145	6.87e-05	29.9989
33	rs12779675	C	G	0.0117677	0.0041912	TRUE	TRUE	0.0127	0.7429	CKDi25	1.6e-08	0.00208075	436419	Systolic blood pressure, automated reading || id:ukb-b-20175	FALSE	195145	6.88e-05	30.0248
34	rs12457805	A	G	0.0128515	0.022544	FALSE	FALSE	0.0141	0.1104	CKDi25	1.5e-08	0.00226944	436419	Systolic blood pressure, automated reading || id:ukb-b-20175	TRUE	195145	6.91e-05	30.142
35	rs28667801	T	A	0.0119645	0.0183677	TRUE	TRUE	0.0162	0.2568	CKDi25	1.7e-08	0.00212075	436419	Systolic blood pressure, automated reading || id:ukb-b-20175	FALSE	195145	6.91e-05	30.1603
36	rs3923059	C	T	0.0133671	-0.0147901	FALSE	FALSE	0.0189	0.4364	CKDi25	1.4e-08	0.00235373	436419	Systolic blood pressure, automated reading || id:ukb-b-20175	TRUE	195145	6.93e-05	30.229
37	rs2792781	T	C	-0.0119032	-0.00823381	FALSE	FALSE	0.0129	0.5258	CKDi25	1.3e-08	0.0020943	436419	Systolic blood pressure, automated reading || id:ukb-b-20175	TRUE	195145	6.98e-05	30.4467
38	rs6430078	A	G	0.0123223	0.00518653	FALSE	FALSE	0.0131	0.6939	CKDi25	1.1e-08	0.00215514	436419	Systolic blood pressure, automated reading || id:ukb-b-20175	TRUE	195145	7.01e-05	30.588
39	rs28572127	C	A	0.0120615	-0.0041912	FALSE	FALSE	0.0161	0.7948	CKDi25	1.5e-08	0.00213203	436419	Systolic blood pressure, automated reading || id:ukb-b-20175	TRUE	195145	7.02e-05	30.6341
40	rs2906159	C	T	-0.0123672	-0.0236189	FALSE	FALSE	0.0167	0.1577	CKDi25	1.1e-08	0.00216452	436419	Systolic blood pressure, automated reading || id:ukb-b-20175	TRUE	195145	7.04e-05	30.7259
41	rs76326501	C	A	-0.0206333	0.0256255	FALSE	FALSE	0.028	0.3603	CKDi25	1.3e-08	0.00362667	436419	Systolic blood pressure, automated reading || id:ukb-b-20175	TRUE	195145	7.09e-05	30.9548
42	rs634106	T	C	-0.0119262	0.0212721	FALSE	FALSE	0.0127	0.09352	CKDi25	8.8e-09	0.00207359	436419	Systolic blood pressure, automated reading || id:ukb-b-20175	TRUE	195145	7.09e-05	30.9587
43	rs11146456	G	A	0.0187771	0.00833464	FALSE	FALSE	0.0211	0.6941	CKDi25	1.1e-08	0.00328779	436419	Systolic blood pressure, automated reading || id:ukb-b-20175	TRUE	195145	7.1e-05	30.9923
44	rs1044822	T	C	-0.0165964	-0.0250102	FALSE	FALSE	0.0178	0.1601	CKDi25	1e-08	0.00289572	436419	Systolic blood pressure, automated reading || id:ukb-b-20175	TRUE	195145	7.1e-05	30.9974
45	rs17245822	C	A	0.0123251	-0.00598207	FALSE	FALSE	0.0131	0.647	CKDi25	1.3e-08	0.00216721	436419	Systolic blood pressure, automated reading || id:ukb-b-20175	TRUE	195145	7.1e-05	31.002
46	rs61917655	T	C	0.0202874	0.0109399	FALSE	FALSE	0.0282	0.6983	CKDi25	1.3e-08	0.00356961	436419	Systolic blood pressure, automated reading || id:ukb-b-20175	TRUE	195145	7.1e-05	31.0024
47	rs10413734	G	T	-0.012689	-0.00628024	FALSE	FALSE	0.0137	0.6478	CKDi25	9.9e-09	0.00221348	436419	Systolic blood pressure, automated reading || id:ukb-b-20175	TRUE	195145	7.11e-05	31.0172
48	rs231708	C	G	-0.0129585	-0.00521357	TRUE	TRUE	0.0135	0.7023	CKDi25	6.9e-09	0.00223699	436419	Systolic blood pressure, automated reading || id:ukb-b-20175	FALSE	195145	7.22e-05	31.4955
49	rs3786132	C	A	0.012171	0.0125788	FALSE	FALSE	0.0161	0.4335	CKDi25	6.6e-09	0.00209815	436419	Systolic blood pressure, automated reading || id:ukb-b-20175	TRUE	195145	7.24e-05	31.5807
50	rs17473243	A	G	0.0129886	0.00776974	FALSE	FALSE	0.0135	0.5654	CKDi25	7e-09	0.00224252	436419	Systolic blood pressure, automated reading || id:ukb-b-20175	TRUE	195145	7.25e-05	31.6237
51	rs8904	A	G	0.012526	-0.000900405	FALSE	FALSE	0.0133	0.9445	CKDi25	6.2e-09	0.00215523	436419	Systolic blood pressure, automated reading || id:ukb-b-20175	TRUE	195145	7.26e-05	31.6828
52	rs3816489	G	C	0.0141448	0.00934352	TRUE	TRUE	0.0151	0.5389	CKDi25	6.1e-09	0.00243325	436419	Systolic blood pressure, automated reading || id:ukb-b-20175	FALSE	195145	7.28e-05	31.7593
53	rs11087506	G	T	0.0168432	0.0668879	FALSE	FALSE	0.0218	0.002166	CKDi25	5.9e-09	0.00289446	436419	Systolic blood pressure, automated reading || id:ukb-b-20175	TRUE	195145	7.31e-05	31.8854
54	rs1882212	G	A	-0.01444	-0.010841	FALSE	FALSE	0.0157	0.4931	CKDi25	5.7e-09	0.00247937	436419	Systolic blood pressure, automated reading || id:ukb-b-20175	TRUE	195145	7.31e-05	31.889
55	rs55938136	G	A	-0.0144916	-0.0149871	FALSE	FALSE	0.0213	0.4825	CKDi25	5.3e-09	0.00248206	436419	Systolic blood pressure, automated reading || id:ukb-b-20175	TRUE	195145	7.32e-05	31.965
56	rs17406625	C	T	-0.0134333	-0.00647897	FALSE	FALSE	0.0146	0.6548	CKDi25	5.1e-09	0.00229848	436419	Systolic blood pressure, automated reading || id:ukb-b-20175	TRUE	195145	7.37e-05	32.1615
57	rs7575523	G	T	-0.012423	-0.00747202	FALSE	FALSE	0.016	0.6396	CKDi25	5.1e-09	0.00212576	436419	Systolic blood pressure, automated reading || id:ukb-b-20175	TRUE	195145	7.39e-05	32.2362
58	rs2280446	T	C	-0.0145296	0.0178399	FALSE	FALSE	0.0154	0.2473	CKDi25	4.9e-08	0.00266283	436419	Systolic blood pressure, automated reading || id:ukb-b-20175	TRUE	195145	7.39e-05	32.2394
59	rs2288276	C	G	0.0199152	0.0181346	TRUE	TRUE	0.0194	0.3536	CKDi25	5e-09	0.00340612	436419	Systolic blood pressure, automated reading || id:ukb-b-20175	FALSE	195145	7.39e-05	32.2558
60	rs1332796	A	T	0.0175056	-0.0106566	TRUE	TRUE	0.0182	0.5578	CKDi25	4.2e-09	0.00297991	436419	Systolic blood pressure, automated reading || id:ukb-b-20175	FALSE	195145	7.42e-05	32.392
61	rs2571445	G	A	-0.0125516	-0.00985132	FALSE	FALSE	0.0168	0.5529	CKDi25	3e-09	0.00211585	436419	Systolic blood pressure, automated reading || id:ukb-b-20175	TRUE	195145	7.52e-05	32.84
62	rs12447809	T	G	-0.0155731	0.040566	FALSE	FALSE	0.021	0.05276	CKDi25	5e-09	0.00266308	436419	Systolic blood pressure, automated reading || id:ukb-b-20175	TRUE	195145	7.53e-05	32.8605
63	rs12693982	T	C	0.0125611	0.0343048	FALSE	FALSE	0.0129	0.00814	CKDi25	2.9e-09	0.00211558	436419	Systolic blood pressure, automated reading || id:ukb-b-20175	TRUE	195145	7.56e-05	32.9813
64	rs10789621	C	T	0.0131397	0.0139975	FALSE	FALSE	0.0137	0.3106	CKDi25	3e-09	0.00221571	436419	Systolic blood pressure, automated reading || id:ukb-b-20175	TRUE	195145	7.59e-05	33.1266
65	rs62187752	G	T	-0.0240791	-0.016267	FALSE	FALSE	0.0267	0.5407	CKDi25	2.9e-09	0.00405638	436419	Systolic blood pressure, automated reading || id:ukb-b-20175	TRUE	195145	7.6e-05	33.1496
66	rs12906962	C	T	0.0132221	-0.00349389	FALSE	FALSE	0.0171	0.8388	CKDi25	3.5e-09	0.00223897	436419	Systolic blood pressure, automated reading || id:ukb-b-20175	TRUE	195145	7.62e-05	33.2371
67	rs28929474	T	C	-0.0442745	-0.026344	FALSE	FALSE	0.0583	0.6518	CKDi25	2.7e-09	0.00744135	436419	Systolic blood pressure, automated reading || id:ukb-b-20175	TRUE	195145	7.64e-05	33.3418
68	rs60955950	G	C	-0.0146204	-0.01262	TRUE	TRUE	0.0183	0.4905	CKDi25	2.1e-09	0.00244118	436419	Systolic blood pressure, automated reading || id:ukb-b-20175	FALSE	195145	7.73e-05	33.72
69	rs71427097	T	C	0.0367474	0.0824091	FALSE	FALSE	0.0599	0.1682	CKDi25	3.9e-09	0.00623878	436419	Systolic blood pressure, automated reading || id:ukb-b-20175	TRUE	195145	7.73e-05	33.7471
70	rs2638432	T	G	-0.0159631	-0.00270365	FALSE	FALSE	0.0163	0.8695	CKDi25	1.9e-09	0.00265927	436419	Systolic blood pressure, automated reading || id:ukb-b-20175	TRUE	195145	7.8e-05	34.0469
71	rs1923402	C	A	0.0233913	-0.0416217	FALSE	FALSE	0.0283	0.1423	CKDi25	1.8e-09	0.00389017	436419	Systolic blood pressure, automated reading || id:ukb-b-20175	TRUE	195145	7.81e-05	34.0889
72	rs116734066	T	C	-0.021742	0.0284903	FALSE	FALSE	0.0278	0.3058	CKDi25	1.5e-09	0.00359541	436419	Systolic blood pressure, automated reading || id:ukb-b-20175	TRUE	195145	7.92e-05	34.5714
73	rs74562619	G	T	0.0214563	-0.00667766	FALSE	FALSE	0.028	0.8096	CKDi25	2.4e-09	0.00359324	436419	Systolic blood pressure, automated reading || id:ukb-b-20175	TRUE	195145	7.94e-05	34.6434
74	rs9549328	T	C	0.0150612	0.0392207	FALSE	FALSE	0.0183	0.03302	CKDi25	1.2e-09	0.00247703	436419	Systolic blood pressure, automated reading || id:ukb-b-20175	TRUE	195145	7.98e-05	34.8117
75	rs28470858	T	A	-0.0128751	-0.016267	TRUE	TRUE	0.0129	0.206	CKDi25	1.1e-09	0.00211261	436419	Systolic blood pressure, automated reading || id:ukb-b-20175	FALSE	195145	7.99e-05	34.8751
76	rs60991988	G	T	-0.0205458	-0.010841	FALSE	FALSE	0.0245	0.6596	CKDi25	1.2e-09	0.00338158	436419	Systolic blood pressure, automated reading || id:ukb-b-20175	TRUE	195145	7.99e-05	34.8814
77	rs7575103	A	G	0.0135254	0.0093561	FALSE	FALSE	0.0137	0.4921	CKDi25	8.8e-10	0.00220619	436419	Systolic blood pressure, automated reading || id:ukb-b-20175	TRUE	195145	8.05e-05	35.1286
78	rs263017	G	A	-0.0127029	-0.00039992	FALSE	FALSE	0.0159	0.9776	CKDi25	8.8e-10	0.00207259	436419	Systolic blood pressure, automated reading || id:ukb-b-20175	TRUE	195145	8.07e-05	35.2072
79	rs6141766	G	A	0.0177182	-0.0141001	FALSE	FALSE	0.0219	0.5196	CKDi25	1.1e-09	0.00290615	436419	Systolic blood pressure, automated reading || id:ukb-b-20175	TRUE	195145	8.08e-05	35.2455
80	rs1984195	A	G	0.012726	0.0119286	FALSE	FALSE	0.0133	0.372	CKDi25	8.9e-10	0.00207644	436419	Systolic blood pressure, automated reading || id:ukb-b-20175	TRUE	195145	8.09e-05	35.3268
81	rs13129779	T	C	-0.0127612	-0.00190181	FALSE	FALSE	0.0128	0.8832	CKDi25	1.2e-09	0.00209721	436419	Systolic blood pressure, automated reading || id:ukb-b-20175	TRUE	195145	8.14e-05	35.5375
82	rs11872627	T	C	-0.0184751	-0.015723	FALSE	FALSE	0.0227	0.491	CKDi25	8e-10	0.0030061	436419	Systolic blood pressure, automated reading || id:ukb-b-20175	TRUE	195145	8.19e-05	35.759
83	rs59851826	G	A	0.0140857	0.0326265	FALSE	FALSE	0.0172	0.05751	CKDi25	8e-10	0.00229215	436419	Systolic blood pressure, automated reading || id:ukb-b-20175	TRUE	195145	8.2e-05	35.7919
84	rs11041665	A	C	-0.0137082	0.0193123	FALSE	FALSE	0.0171	0.2597	CKDi25	6.1e-10	0.00221528	436419	Systolic blood pressure, automated reading || id:ukb-b-20175	TRUE	195145	8.24e-05	35.9674
85	rs1543310	C	T	0.0128931	0.015723	FALSE	FALSE	0.016	0.3251	CKDi25	1e-09	0.0021124	436419	Systolic blood pressure, automated reading || id:ukb-b-20175	TRUE	195145	8.27e-05	36.0766
86	rs9507870	T	C	-0.0201719	0.0174469	FALSE	FALSE	0.0192	0.3658	CKDi25	5.4e-10	0.0032499	436419	Systolic blood pressure, automated reading || id:ukb-b-20175	TRUE	195145	8.31e-05	36.2602
87	rs117504281	T	C	0.0331887	0.0484091	FALSE	FALSE	0.0327	0.1394	CKDi25	5.3e-10	0.00534414	436419	Systolic blood pressure, automated reading || id:ukb-b-20175	TRUE	195145	8.32e-05	36.3169
88	rs9773022	C	T	0.0129517	-0.00697561	FALSE	FALSE	0.013	0.5884	CKDi25	5.1e-10	0.00208317	436419	Systolic blood pressure, automated reading || id:ukb-b-20175	TRUE	195145	8.32e-05	36.3328
89	rs35114617	C	T	-0.0134981	-0.0165621	FALSE	FALSE	0.0135	0.218	CKDi25	5.1e-10	0.00217143	436419	Systolic blood pressure, automated reading || id:ukb-b-20175	TRUE	195145	8.34e-05	36.3938
90	rs1436138	G	A	-0.0134864	0.00813298	FALSE	FALSE	0.0161	0.6147	CKDi25	5.2e-10	0.00217042	436419	Systolic blood pressure, automated reading || id:ukb-b-20175	TRUE	195145	8.39e-05	36.5982
91	rs4835410	G	A	0.0142431	0.0148091	FALSE	FALSE	0.017	0.3832	CKDi25	4.1e-10	0.00227875	436419	Systolic blood pressure, automated reading || id:ukb-b-20175	TRUE	195145	8.41e-05	36.71
92	rs6734118	A	C	-0.0157085	-0.00290421	FALSE	FALSE	0.0189	0.8767	CKDi25	3.9e-10	0.0025109	436419	Systolic blood pressure, automated reading || id:ukb-b-20175	TRUE	195145	8.43e-05	36.7784
93	rs34720456	A	G	0.0139894	0.0156765	FALSE	FALSE	0.0169	0.3536	CKDi25	3.6e-10	0.00223147	436419	Systolic blood pressure, automated reading || id:ukb-b-20175	TRUE	195145	8.47e-05	36.9596
94	rs34552760	G	A	-0.0134281	-0.0537303	FALSE	FALSE	0.0164	0.001034	CKDi25	3.5e-10	0.00214042	436419	Systolic blood pressure, automated reading || id:ukb-b-20175	TRUE	195145	8.47e-05	36.9763
95	rs12954187	T	C	-0.0179183	-0.0128826	FALSE	FALSE	0.0216	0.5504	CKDi25	4.1e-10	0.0028675	436419	Systolic blood pressure, automated reading || id:ukb-b-20175	TRUE	195145	8.51e-05	37.131
96	rs210633	G	A	-0.0130605	-0.00279609	FALSE	FALSE	0.0155	0.8552	CKDi25	3.1e-10	0.00207523	436419	Systolic blood pressure, automated reading || id:ukb-b-20175	TRUE	195145	8.53e-05	37.2243
97	rs13412750	A	G	-0.0146284	-0.0405095	FALSE	FALSE	0.0148	0.005986	CKDi25	2.5e-10	0.00231286	436419	Systolic blood pressure, automated reading || id:ukb-b-20175	TRUE	195145	8.59e-05	37.4966
98	rs10817007	G	T	0.0195437	0.037598	FALSE	FALSE	0.0199	0.05817	CKDi25	2.8e-10	0.00309671	436419	Systolic blood pressure, automated reading || id:ukb-b-20175	TRUE	195145	8.6e-05	37.5263
99	rs7001081	A	C	0.0131713	0.00109939	FALSE	FALSE	0.0129	0.9314	CKDi25	2.5e-10	0.00208195	436419	Systolic blood pressure, automated reading || id:ukb-b-20175	TRUE	195145	8.6e-05	37.5309
100	rs113160450	A	G	-0.0159984	-0.0155198	FALSE	FALSE	0.0156	0.3193	CKDi25	2.7e-10	0.00253445	436419	Systolic blood pressure, automated reading || id:ukb-b-20175	TRUE	195145	8.64e-05	37.7272
101	rs6963105	G	A	0.0132866	0.0185714	FALSE	FALSE	0.0172	0.2794	CKDi25	2.1e-10	0.00209216	436419	Systolic blood pressure, automated reading || id:ukb-b-20175	TRUE	195145	8.68e-05	37.8921
102	rs1856201	A	C	0.0134917	-0.00370686	FALSE	FALSE	0.0161	0.8175	CKDi25	2.4e-10	0.00213054	436419	Systolic blood pressure, automated reading || id:ukb-b-20175	TRUE	195145	8.71e-05	38.0324
103	rs112370520	T	C	0.0202626	0.0376811	FALSE	FALSE	0.0199	0.05701	CKDi25	1.9e-10	0.00318247	436419	Systolic blood pressure, automated reading || id:ukb-b-20175	TRUE	195145	8.72e-05	38.0746
104	rs2299098	C	G	-0.0166811	-0.0462534	TRUE	TRUE	0.0156	0.003	CKDi25	2e-10	0.00262227	436419	Systolic blood pressure, automated reading || id:ukb-b-20175	FALSE	195145	8.74e-05	38.1531
105	rs2246832	T	A	0.013226	0.0161294	TRUE	TRUE	0.0127	0.2052	CKDi25	1.8e-10	0.00207468	436419	Systolic blood pressure, automated reading || id:ukb-b-20175	FALSE	195145	8.75e-05	38.1738
106	rs6897617	A	G	-0.0146336	0.00239712	FALSE	FALSE	0.0141	0.8664	CKDi25	1.7e-10	0.00228984	436419	Systolic blood pressure, automated reading || id:ukb-b-20175	TRUE	195145	8.79e-05	38.3574
107	rs9932315	A	G	-0.0149774	0.00169856	FALSE	FALSE	0.0173	0.9204	CKDi25	1.9e-10	0.00235253	436419	Systolic blood pressure, automated reading || id:ukb-b-20175	TRUE	195145	8.8e-05	38.4213
108	rs12050196	T	C	0.0133229	-0.00370686	FALSE	FALSE	0.016	0.8162	CKDi25	2.3e-10	0.0021019	436419	Systolic blood pressure, automated reading || id:ukb-b-20175	TRUE	195145	8.81e-05	38.4688
109	rs113523959	A	G	-0.0186472	-0.0130852	FALSE	FALSE	0.0249	0.6005	CKDi25	2.3e-10	0.00294185	436419	Systolic blood pressure, automated reading || id:ukb-b-20175	TRUE	195145	8.83e-05	38.5417
110	rs7042065	C	T	0.0134002	-0.0154796	FALSE	FALSE	0.0128	0.2267	CKDi25	1.2e-10	0.0020821	436419	Systolic blood pressure, automated reading || id:ukb-b-20175	TRUE	195145	8.94e-05	38.9991
111	rs4736135	T	C	-0.0147926	-0.00080032	FALSE	FALSE	0.0145	0.9536	CKDi25	1.9e-10	0.00232194	436419	Systolic blood pressure, automated reading || id:ukb-b-20175	TRUE	195145	8.95e-05	39.0554
112	rs8035851	A	C	-0.0134945	0.0219572	FALSE	FALSE	0.0157	0.1602	CKDi25	1e-10	0.00208679	436419	Systolic blood pressure, automated reading || id:ukb-b-20175	TRUE	195145	9.02e-05	39.3489
113	rs138443500	G	T	0.0538979	-0.0342082	FALSE	FALSE	0.0522	0.5129	CKDi25	9.3e-11	0.0083203	436419	Systolic blood pressure, automated reading || id:ukb-b-20175	TRUE	195145	9.02e-05	39.3736
114	rs2847308	T	C	0.0143522	-0.0120726	FALSE	FALSE	0.0138	0.3829	CKDi25	8e-11	0.00220752	436419	Systolic blood pressure, automated reading || id:ukb-b-20175	TRUE	195145	9.08e-05	39.6429
115	rs7270523	A	G	0.0206095	0.0223484	FALSE	FALSE	0.0237	0.3467	CKDi25	8.2e-11	0.00317229	436419	Systolic blood pressure, automated reading || id:ukb-b-20175	TRUE	195145	9.15e-05	39.9393
116	rs11128722	A	G	-0.0136824	-0.0262413	FALSE	FALSE	0.0159	0.09912	CKDi25	1.3e-10	0.0021307	436419	Systolic blood pressure, automated reading || id:ukb-b-20175	TRUE	195145	9.16e-05	39.9636
117	rs7218899	T	C	-0.0135695	-0.034074	FALSE	FALSE	0.0129	0.008291	CKDi25	6.9e-11	0.00208045	436419	Systolic blood pressure, automated reading || id:ukb-b-20175	TRUE	195145	9.2e-05	40.1585
118	rs7630814	A	G	0.0176255	0.00727348	FALSE	FALSE	0.0203	0.7189	CKDi25	6.1e-11	0.00269455	436419	Systolic blood pressure, automated reading || id:ukb-b-20175	TRUE	195145	9.2e-05	40.1739
119	rs7963801	C	T	0.0137172	0.020611	FALSE	FALSE	0.0162	0.2048	CKDi25	7.7e-11	0.00210797	436419	Systolic blood pressure, automated reading || id:ukb-b-20175	TRUE	195145	9.21e-05	40.2128
120	rs11616710	T	C	0.0229039	-0.0114655	FALSE	FALSE	0.0262	0.6587	CKDi25	3.3e-10	0.00364465	436419	Systolic blood pressure, automated reading || id:ukb-b-20175	TRUE	195145	9.23e-05	40.3041
121	rs6062533	A	G	-0.0161481	-0.002002	FALSE	FALSE	0.0184	0.9136	CKDi25	5.2e-11	0.00246001	436419	Systolic blood pressure, automated reading || id:ukb-b-20175	TRUE	195145	9.3e-05	40.5878
122	rs72677847	C	T	-0.0369621	-0.0330479	FALSE	FALSE	0.0354	0.3507	CKDi25	7.6e-11	0.00567893	436419	Systolic blood pressure, automated reading || id:ukb-b-20175	TRUE	195145	9.31e-05	40.6539
123	rs1530558	C	T	-0.0195087	-0.0270313	FALSE	FALSE	0.0262	0.302	CKDi25	3.4e-11	0.00294298	436419	Systolic blood pressure, automated reading || id:ukb-b-20175	TRUE	195145	9.36e-05	40.8512
124	rs2867115	C	T	-0.021195	0.00692392	FALSE	FALSE	0.0212	0.7425	CKDi25	2.6e-09	0.00355864	436419	Systolic blood pressure, automated reading || id:ukb-b-20175	TRUE	195145	9.37e-05	40.8921
125	rs7236548	A	C	0.0176548	0.034981	FALSE	FALSE	0.0164	0.03212	CKDi25	5e-11	0.00268653	436419	Systolic blood pressure, automated reading || id:ukb-b-20175	TRUE	195145	9.38e-05	40.9429
126	rs4144829	T	C	0.015618	-0.0114655	FALSE	FALSE	0.0174	0.509	CKDi25	4e-11	0.00236459	436419	Systolic blood pressure, automated reading || id:ukb-b-20175	TRUE	195145	9.41e-05	41.0586
127	rs4404422	C	A	0.0141027	0.0104545	FALSE	FALSE	0.0137	0.4452	CKDi25	3.5e-11	0.00212969	436419	Systolic blood pressure, automated reading || id:ukb-b-20175	TRUE	195145	9.43e-05	41.1378
128	rs4918065	C	T	-0.0159286	-0.00039992	FALSE	FALSE	0.0147	0.9779	CKDi25	3.6e-11	0.00240626	436419	Systolic blood pressure, automated reading || id:ukb-b-20175	TRUE	195145	9.43e-05	41.1562
129	rs365990	G	A	-0.0143345	-0.012225	FALSE	FALSE	0.0135	0.3646	CKDi25	2.4e-11	0.00214691	436419	Systolic blood pressure, automated reading || id:ukb-b-20175	TRUE	195145	9.59e-05	41.8551
130	rs4970439	T	C	0.0278518	0.0267393	FALSE	FALSE	0.0309	0.3863	CKDi25	2.3e-11	0.00416429	436419	Systolic blood pressure, automated reading || id:ukb-b-20175	TRUE	195145	9.59e-05	41.8722
131	rs12656974	A	G	0.0276313	0.0301412	FALSE	FALSE	0.0236	0.2014	CKDi25	2.3e-11	0.00413176	436419	Systolic blood pressure, automated reading || id:ukb-b-20175	TRUE	195145	9.6e-05	41.8811
132	rs7764523	A	G	0.0148423	-0.00591747	FALSE	FALSE	0.0135	0.6602	CKDi25	2.2e-11	0.00221825	436419	Systolic blood pressure, automated reading || id:ukb-b-20175	TRUE	195145	9.62e-05	41.9845
133	rs35224044	T	C	0.014082	0.0166604	FALSE	FALSE	0.0159	0.2938	CKDi25	2.3e-11	0.00210567	436419	Systolic blood pressure, automated reading || id:ukb-b-20175	TRUE	195145	9.63e-05	42.0286
134	rs2306363	T	G	-0.0171831	0.0001	FALSE	FALSE	0.0158	0.9947	CKDi25	2e-11	0.00256319	436419	Systolic blood pressure, automated reading || id:ukb-b-20175	TRUE	195145	9.68e-05	42.2395
135	rs12091385	T	C	-0.0139714	0.0242047	FALSE	FALSE	0.0156	0.1204	CKDi25	1.8e-11	0.00207782	436419	Systolic blood pressure, automated reading || id:ukb-b-20175	TRUE	195145	9.76e-05	42.5807
136	rs10081146	A	C	-0.0140372	-0.00742752	FALSE	FALSE	0.0159	0.6396	CKDi25	1.5e-11	0.00208008	436419	Systolic blood pressure, automated reading || id:ukb-b-20175	TRUE	195145	9.78e-05	42.7014
137	rs79858408	A	G	-0.0140453	-0.0240878	FALSE	FALSE	0.013	0.06443	CKDi25	1.5e-11	0.00208122	436419	Systolic blood pressure, automated reading || id:ukb-b-20175	TRUE	195145	9.81e-05	42.7951
138	rs6452769	A	G	-0.0174848	-0.0216323	FALSE	FALSE	0.0204	0.2895	CKDi25	1.5e-11	0.00259215	436419	Systolic blood pressure, automated reading || id:ukb-b-20175	TRUE	195145	9.82e-05	42.8505
139	rs434578	T	C	-0.0202254	-0.0197946	FALSE	FALSE	0.0189	0.296	CKDi25	1.4e-11	0.00299201	436419	Systolic blood pressure, automated reading || id:ukb-b-20175	TRUE	195145	9.82e-05	42.8643
140	rs743395	T	C	0.0144959	0.0173486	FALSE	FALSE	0.0132	0.1903	CKDi25	2.8e-11	0.00217686	436419	Systolic blood pressure, automated reading || id:ukb-b-20175	TRUE	195145	9.87e-05	43.0874
141	rs13107325	T	C	-0.0267089	0.0727857	FALSE	FALSE	0.0429	0.08967	CKDi25	1.2e-11	0.00394247	436419	Systolic blood pressure, automated reading || id:ukb-b-20175	TRUE	195145	9.88e-05	43.1392
142	rs9888615	C	T	0.015538	-0.0196065	FALSE	FALSE	0.0176	0.2634	CKDi25	1.4e-11	0.00229876	436419	Systolic blood pressure, automated reading || id:ukb-b-20175	TRUE	195145	9.92e-05	43.3114
143	rs4639796	A	G	0.0192176	0.0143959	FALSE	FALSE	0.0179	0.4195	CKDi25	1e-11	0.00282325	436419	Systolic blood pressure, automated reading || id:ukb-b-20175	TRUE	195145	9.92e-05	43.3163
144	rs78744936	A	G	0.0160392	0.005286	FALSE	FALSE	0.0177	0.7632	CKDi25	1.2e-11	0.00236444	436419	Systolic blood pressure, automated reading || id:ukb-b-20175	TRUE	195145	0.000100431	43.8341
145	rs2289125	C	A	0.0172965	0.0246001	FALSE	FALSE	0.0158	0.1187	CKDi25	1.1e-11	0.00254465	436419	Systolic blood pressure, automated reading || id:ukb-b-20175	TRUE	195145	0.000100694	43.9489
146	rs7301649	C	T	-0.0147328	0.00280393	FALSE	FALSE	0.0132	0.8346	CKDi25	6.4e-12	0.00214406	436419	Systolic blood pressure, automated reading || id:ukb-b-20175	TRUE	195145	0.000101445	44.2767
147	rs9349379	G	A	-0.0145458	0.00833464	FALSE	FALSE	0.0164	0.6128	CKDi25	5.6e-12	0.0021116	436419	Systolic blood pressure, automated reading || id:ukb-b-20175	TRUE	195145	0.000101974	44.5077
148	rs9850938	G	T	-0.0148413	-0.0378737	FALSE	FALSE	0.0165	0.02165	CKDi25	6.1e-12	0.00215818	436419	Systolic blood pressure, automated reading || id:ukb-b-20175	TRUE	195145	0.000102327	44.6616
149	rs78473917	C	T	-0.02005	-0.00598207	FALSE	FALSE	0.0181	0.7403	CKDi25	5.8e-12	0.00291249	436419	Systolic blood pressure, automated reading || id:ukb-b-20175	TRUE	195145	0.000102334	44.6648
150	rs2971603	T	C	0.0173368	0.0182328	FALSE	FALSE	0.0151	0.2249	CKDi25	4e-12	0.00249902	436419	Systolic blood pressure, automated reading || id:ukb-b-20175	TRUE	195145	0.000103736	45.2769
151	rs11821781	G	A	0.0165378	0.0220411	FALSE	FALSE	0.0181	0.2245	CKDi25	3.8e-12	0.00238188	436419	Systolic blood pressure, automated reading || id:ukb-b-20175	TRUE	195145	0.000104359	45.5489
152	rs9945184	G	A	-0.0154042	-0.0020978	FALSE	FALSE	0.0136	0.8793	CKDi25	3.8e-12	0.00221805	436419	Systolic blood pressure, automated reading || id:ukb-b-20175	TRUE	195145	0.000104535	45.6255
153	rs4767330	A	G	0.0146196	0.0018982	FALSE	FALSE	0.0128	0.8844	CKDi25	3.3e-12	0.00209961	436419	Systolic blood pressure, automated reading || id:ukb-b-20175	TRUE	195145	0.000104712	45.7031
154	rs9993149	G	T	-0.0145148	-0.013607	FALSE	FALSE	0.0157	0.3863	CKDi25	2.5e-12	0.0020729	436419	Systolic blood pressure, automated reading || id:ukb-b-20175	TRUE	195145	0.00010533	45.9726
155	rs35300112	C	A	-0.0167437	0.00581688	FALSE	FALSE	0.0147	0.6911	CKDi25	2.7e-12	0.00239482	436419	Systolic blood pressure, automated reading || id:ukb-b-20175	TRUE	195145	0.000105341	45.9777
156	rs2977334	T	G	0.0149073	0.000499875	FALSE	FALSE	0.0129	0.9696	CKDi25	1.8e-12	0.00211553	436419	Systolic blood pressure, automated reading || id:ukb-b-20175	TRUE	195145	0.000107299	46.8319
157	rs4873492	T	C	0.0194244	0.0044899	FALSE	FALSE	0.0165	0.7849	CKDi25	2.1e-12	0.00276473	436419	Systolic blood pressure, automated reading || id:ukb-b-20175	TRUE	195145	0.000107458	46.9017
158	rs73033340	G	A	-0.0420252	-0.0164637	FALSE	FALSE	0.0413	0.6901	CKDi25	1.5e-12	0.00593946	436419	Systolic blood pressure, automated reading || id:ukb-b-20175	TRUE	195145	0.000107641	46.9816
159	rs2072927	A	G	-0.0147349	0.00409162	FALSE	FALSE	0.013	0.7542	CKDi25	1.2e-12	0.00207431	436419	Systolic blood pressure, automated reading || id:ukb-b-20175	TRUE	195145	0.000108555	47.3802
160	rs6504213	C	T	0.0151277	0.0110609	FALSE	FALSE	0.0157	0.482	CKDi25	8.8e-13	0.00211629	436419	Systolic blood pressure, automated reading || id:ukb-b-20175	TRUE	195145	0.000110528	48.2417
161	rs2249105	G	A	-0.0155398	-0.00886063	FALSE	FALSE	0.0133	0.5045	CKDi25	4.5e-13	0.00214675	436419	Systolic blood pressure, automated reading || id:ukb-b-20175	TRUE	195145	0.000111902	48.8414
162	rs6271	T	C	-0.028784	-0.00210221	FALSE	FALSE	0.0359	0.9545	CKDi25	4e-13	0.0039663	436419	Systolic blood pressure, automated reading || id:ukb-b-20175	TRUE	195145	0.000113096	49.3627
163	rs17056301	C	T	0.0172181	0.023371	FALSE	FALSE	0.018	0.1952	CKDi25	4.8e-13	0.00238083	436419	Systolic blood pressure, automated reading || id:ukb-b-20175	TRUE	195145	0.000113233	49.4226
164	rs137923903	T	C	-0.064736	0.152206	FALSE	FALSE	0.1428	0.2865	CKDi25	9.2e-13	0.00906502	436419	Systolic blood pressure, automated reading || id:ukb-b-20175	TRUE	195145	0.000113906	49.716
165	rs3101442	G	T	0.0151398	0.0152152	FALSE	FALSE	0.0128	0.2348	CKDi25	3.2e-13	0.00207854	436419	Systolic blood pressure, automated reading || id:ukb-b-20175	TRUE	195145	0.000114363	49.9158
166	rs10409243	T	C	-0.0154507	-0.0159262	FALSE	FALSE	0.013	0.2219	CKDi25	6.3e-13	0.00214768	436419	Systolic blood pressure, automated reading || id:ukb-b-20175	TRUE	195145	0.00011442	49.9408
167	rs786923	T	C	-0.0159741	0.00608147	FALSE	FALSE	0.0132	0.6459	CKDi25	6.7e-14	0.00213191	436419	Systolic blood pressure, automated reading || id:ukb-b-20175	TRUE	195145	0.000120564	52.6224
168	rs2052692	G	A	-0.016764	-0.0105442	FALSE	FALSE	0.0134	0.4341	CKDi25	6.1e-14	0.00223338	436419	Systolic blood pressure, automated reading || id:ukb-b-20175	TRUE	195145	0.000121035	52.8282
169	rs1979974	G	A	-0.0155827	-0.0209784	FALSE	FALSE	0.0127	0.1006	CKDi25	6.9e-14	0.00208051	436419	Systolic blood pressure, automated reading || id:ukb-b-20175	TRUE	195145	0.000121078	52.8468
170	rs1940735	G	T	-0.0179205	0.00702461	FALSE	FALSE	0.0152	0.6472	CKDi25	6.6e-14	0.00239103	436419	Systolic blood pressure, automated reading || id:ukb-b-20175	TRUE	195145	0.000121144	52.8756
171	rs1353533	C	T	0.0159159	0.00220242	FALSE	FALSE	0.013	0.8658	CKDi25	6.9e-14	0.0021248	436419	Systolic blood pressure, automated reading || id:ukb-b-20175	TRUE	195145	0.000121358	52.9691
172	rs2470004	T	C	-0.0200727	-0.0246001	FALSE	FALSE	0.0161	0.1257	CKDi25	5.5e-14	0.0026691	436419	Systolic blood pressure, automated reading || id:ukb-b-20175	TRUE	195145	0.000121515	53.0378
173	rs1948696	C	T	-0.0161464	0.0269602	FALSE	FALSE	0.0132	0.04052	CKDi25	4.6e-14	0.0021409	436419	Systolic blood pressure, automated reading || id:ukb-b-20175	TRUE	195145	0.000122319	53.3887
174	rs3736290	A	C	0.0156916	-0.0154183	FALSE	FALSE	0.0157	0.3278	CKDi25	6.4e-14	0.00209249	436419	Systolic blood pressure, automated reading || id:ukb-b-20175	TRUE	195145	0.00012267	53.5419
175	rs2177843	T	C	0.0220359	-0.0077298	FALSE	FALSE	0.018	0.6684	CKDi25	6.2e-14	0.00293645	436419	Systolic blood pressure, automated reading || id:ukb-b-20175	TRUE	195145	0.00012327	53.8037
176	rs17677603	G	A	0.0161432	0.0110609	FALSE	FALSE	0.0132	0.3987	CKDi25	3.9e-14	0.00213401	436419	Systolic blood pressure, automated reading || id:ukb-b-20175	TRUE	195145	0.000124288	54.2481
177	rs2493296	T	C	0.022834	-0.0424901	FALSE	FALSE	0.0237	0.07303	CKDi25	2.8e-14	0.00300137	436419	Systolic blood pressure, automated reading || id:ukb-b-20175	TRUE	195145	0.000124817	54.4789
178	rs1543270	T	C	-0.0158966	-0.0383251	FALSE	FALSE	0.0159	0.01599	CKDi25	2.7e-14	0.0020882	436419	Systolic blood pressure, automated reading || id:ukb-b-20175	TRUE	195145	0.000125392	54.7299
179	rs11641308	C	T	0.0167478	-0.00757126	FALSE	FALSE	0.0166	0.6486	CKDi25	3.2e-14	0.00220615	436419	Systolic blood pressure, automated reading || id:ukb-b-20175	TRUE	195145	0.000126909	55.3921
180	rs7798197	G	A	0.0203592	0.0236781	FALSE	FALSE	0.0194	0.2219	CKDi25	1.8e-14	0.00265763	436419	Systolic blood pressure, automated reading || id:ukb-b-20175	TRUE	195145	0.000127629	55.7066
181	rs699	G	A	0.016327	-0.0112366	FALSE	FALSE	0.0131	0.3919	CKDi25	1e-14	0.00211069	436419	Systolic blood pressure, automated reading || id:ukb-b-20175	TRUE	195145	0.000128342	56.0176
182	rs1229984	C	T	0.0491508	-0.102286	FALSE	FALSE	0.0647	0.1134	CKDi25	3.9e-15	0.00625574	436419	Systolic blood pressure, automated reading || id:ukb-b-20175	TRUE	195145	0.000129411	56.4847
183	rs35479618	A	G	0.0616991	0.116271	FALSE	FALSE	0.0523	0.02609	CKDi25	6.9e-15	0.00792442	436419	Systolic blood pressure, automated reading || id:ukb-b-20175	TRUE	195145	0.000129862	56.6814
184	rs7915409	A	G	0.0336832	-0.00350614	FALSE	FALSE	0.026	0.8934	CKDi25	8.9e-15	0.00434412	436419	Systolic blood pressure, automated reading || id:ukb-b-20175	TRUE	195145	0.000129969	56.7279
185	rs891511	A	G	-0.0172787	-0.0133892	FALSE	FALSE	0.0171	0.4341	CKDi25	1.4e-14	0.002246	436419	Systolic blood pressure, automated reading || id:ukb-b-20175	TRUE	195145	0.00013016	56.8115
186	rs11592442	A	T	-0.0163999	-0.00420885	TRUE	TRUE	0.016	0.7945	CKDi25	5.6e-15	0.00209942	436419	Systolic blood pressure, automated reading || id:ukb-b-20175	FALSE	195145	0.000132046	57.6348
187	rs7134677	T	C	-0.0178086	-0.0167393	FALSE	FALSE	0.017	0.3268	CKDi25	5e-15	0.00227502	436419	Systolic blood pressure, automated reading || id:ukb-b-20175	TRUE	195145	0.000132297	57.7441
188	rs59155780	A	C	-0.0316984	0.010841	FALSE	FALSE	0.0291	0.71	CKDi25	2.7e-15	0.00401004	436419	Systolic blood pressure, automated reading || id:ukb-b-20175	TRUE	195145	0.000134686	58.7873
189	rs2782652	C	T	0.0164827	0.013592	FALSE	FALSE	0.0128	0.2909	CKDi25	2.6e-15	0.00208444	436419	Systolic blood pressure, automated reading || id:ukb-b-20175	TRUE	195145	0.000134705	58.7954
190	rs1250259	A	T	-0.0186384	-0.016841	TRUE	TRUE	0.0142	0.2357	CKDi25	2.7e-15	0.00235749	436419	Systolic blood pressure, automated reading || id:ukb-b-20175	FALSE	195145	0.000134906	58.8834
191	rs2423514	G	A	-0.0165849	0.000900405	FALSE	FALSE	0.0157	0.9518	CKDi25	1.6e-15	0.0020805	436419	Systolic blood pressure, automated reading || id:ukb-b-20175	TRUE	195145	0.000136682	59.6586
192	rs2062316	G	A	0.0166668	0.0219389	FALSE	FALSE	0.0159	0.1681	CKDi25	1.6e-15	0.00209081	436419	Systolic blood pressure, automated reading || id:ukb-b-20175	TRUE	195145	0.000137132	59.8548
193	rs35680304	T	C	0.0170104	0.0205866	FALSE	FALSE	0.016	0.1988	CKDi25	1e-15	0.00211959	436419	Systolic blood pressure, automated reading || id:ukb-b-20175	TRUE	195145	0.00013908	60.7053
194	rs2286526	T	C	0.0186298	-0.0116678	FALSE	FALSE	0.0174	0.5031	CKDi25	1.1e-15	0.00232295	436419	Systolic blood pressure, automated reading || id:ukb-b-20175	TRUE	195145	0.000140574	61.3576
195	rs17759661	A	C	0.0170107	-0.0106566	FALSE	FALSE	0.0127	0.4017	CKDi25	2.2e-16	0.00207208	436419	Systolic blood pressure, automated reading || id:ukb-b-20175	TRUE	195145	0.000144681	63.1506
196	rs7534174	G	T	-0.0187588	0.00451016	FALSE	FALSE	0.0142	0.7512	CKDi25	2.1e-16	0.00228353	436419	Systolic blood pressure, automated reading || id:ukb-b-20175	TRUE	195145	0.000144971	63.2772
197	rs10776752	T	G	0.0332612	0.00836492	FALSE	FALSE	0.028	0.7647	CKDi25	7.4e-17	0.00398781	436419	Systolic blood pressure, automated reading || id:ukb-b-20175	TRUE	195145	0.000149666	65.3264
198	rs12930727	G	T	-0.020982	0.0230639	FALSE	FALSE	0.0186	0.2157	CKDi25	7.1e-17	0.00251436	436419	Systolic blood pressure, automated reading || id:ukb-b-20175	TRUE	195145	0.000150105	65.5183
199	rs73046792	A	G	-0.0237162	-0.0011006	FALSE	FALSE	0.0213	0.9579	CKDi25	2.9e-17	0.00280636	436419	Systolic blood pressure, automated reading || id:ukb-b-20175	TRUE	195145	0.000153676	67.077
200	rs42038	T	C	-0.0191698	0.00757126	FALSE	FALSE	0.0142	0.5926	CKDi25	2.8e-17	0.00226746	436419	Systolic blood pressure, automated reading || id:ukb-b-20175	TRUE	195145	0.000154065	67.247
201	rs74729242	C	T	0.0284719	-0.00776974	FALSE	FALSE	0.0202	0.6975	CKDi25	2.3e-17	0.00335882	436419	Systolic blood pressure, automated reading || id:ukb-b-20175	TRUE	195145	0.000155762	67.9878
202	rs1290790	T	A	0.0178118	0.00924258	TRUE	TRUE	0.0128	0.4744	CKDi25	1.5e-17	0.00208801	436419	Systolic blood pressure, automated reading || id:ukb-b-20175	FALSE	195145	0.000156844	68.4601
203	rs17010961	A	T	0.0257408	-0.00652122	TRUE	TRUE	0.019	0.7327	CKDi25	1.2e-17	0.00300884	436419	Systolic blood pressure, automated reading || id:ukb-b-20175	FALSE	195145	0.000158938	69.3744
204	rs2643826	T	C	0.0181053	-0.00491204	FALSE	FALSE	0.0159	0.7565	CKDi25	4.6e-18	0.00208991	436419	Systolic blood pressure, automated reading || id:ukb-b-20175	TRUE	195145	0.000162372	70.8733
205	rs73563812	T	G	-0.0216221	-0.0184695	FALSE	FALSE	0.0152	0.2211	CKDi25	9.8e-19	0.00244664	436419	Systolic blood pressure, automated reading || id:ukb-b-20175	TRUE	195145	0.000168562	73.5758
206	rs1422279	T	C	0.0189464	0.0257652	FALSE	FALSE	0.0131	0.04882	CKDi25	9e-19	0.0021417	436419	Systolic blood pressure, automated reading || id:ukb-b-20175	TRUE	195145	0.000169975	74.1927
207	rs1887320	A	G	0.0186797	-0.028914	FALSE	FALSE	0.0159	0.06927	CKDi25	3e-19	0.00208265	436419	Systolic blood pressure, automated reading || id:ukb-b-20175	TRUE	195145	0.000174035	75.965
208	rs73075659	G	A	-0.0196418	-0.00707491	FALSE	FALSE	0.0167	0.6716	CKDi25	3e-19	0.00219026	436419	Systolic blood pressure, automated reading || id:ukb-b-20175	TRUE	195145	0.000174685	76.249
209	rs2782980	C	T	0.0208253	-0.00468899	FALSE	FALSE	0.0144	0.7407	CKDi25	1.8e-19	0.00230742	436419	Systolic blood pressure, automated reading || id:ukb-b-20175	TRUE	195145	0.000174949	76.3642
210	rs13436194	G	A	-0.0193119	-0.0291704	FALSE	FALSE	0.013	0.02506	CKDi25	2.8e-20	0.00209321	436419	Systolic blood pressure, automated reading || id:ukb-b-20175	TRUE	195145	0.00018279	79.7872
211	rs7814142	A	G	-0.0197004	-0.00954541	FALSE	FALSE	0.0132	0.4726	CKDi25	1.2e-20	0.00211546	436419	Systolic blood pressure, automated reading || id:ukb-b-20175	TRUE	195145	0.000186831	81.5513
212	rs35427	G	T	-0.0199477	-0.0174469	FALSE	FALSE	0.0161	0.2805	CKDi25	6.6e-20	0.00218388	436419	Systolic blood pressure, automated reading || id:ukb-b-20175	TRUE	195145	0.000188072	82.0931
213	rs2023843	T	C	0.0371757	0.00886063	FALSE	FALSE	0.0236	0.708	CKDi25	7e-21	0.00396575	436419	Systolic blood pressure, automated reading || id:ukb-b-20175	TRUE	195145	0.00018915	82.5641
214	rs17033041	G	A	0.0246774	0.0405095	FALSE	FALSE	0.0207	0.05072	CKDi25	8.1e-21	0.00263695	436419	Systolic blood pressure, automated reading || id:ukb-b-20175	TRUE	195145	0.00019165	83.6553
215	rs1052486	G	A	0.0197375	-0.0115332	FALSE	FALSE	0.013	0.377	CKDi25	1.8e-21	0.00207464	436419	Systolic blood pressure, automated reading || id:ukb-b-20175	TRUE	195145	0.000194404	84.8579
216	rs1275985	T	C	-0.020327	-0.0143018	FALSE	FALSE	0.013	0.2742	CKDi25	1.8e-21	0.00213558	436419	Systolic blood pressure, automated reading || id:ukb-b-20175	TRUE	195145	0.000195193	85.2023
217	rs1470260	C	T	0.0254906	0.00230265	FALSE	FALSE	0.0166	0.8918	CKDi25	1.4e-21	0.00267192	436419	Systolic blood pressure, automated reading || id:ukb-b-20175	TRUE	195145	0.000195528	85.3484
218	rs11874	A	G	0.029042	0.0578915	FALSE	FALSE	0.0196	0.003085	CKDi25	1.2e-21	0.0030383	436419	Systolic blood pressure, automated reading || id:ukb-b-20175	TRUE	195145	0.000196418	85.737
219	rs11636952	C	T	-0.0219429	-0.0451646	FALSE	FALSE	0.0172	0.008606	CKDi25	2e-22	0.00225227	436419	Systolic blood pressure, automated reading || id:ukb-b-20175	TRUE	195145	0.000205472	89.6899
220	rs7107356	G	A	0.0202955	0.0327298	FALSE	FALSE	0.0127	0.0102	CKDi25	1.2e-22	0.00207246	436419	Systolic blood pressure, automated reading || id:ukb-b-20175	TRUE	195145	0.000205911	89.8817
221	rs4936098	G	A	-0.0210906	-0.0161686	FALSE	FALSE	0.0164	0.3253	CKDi25	1.3e-22	0.00215582	436419	Systolic blood pressure, automated reading || id:ukb-b-20175	TRUE	195145	0.000208611	91.0604
222	rs10883543	T	G	0.0328498	-0.0148091	FALSE	FALSE	0.0212	0.4836	CKDi25	4.4e-23	0.00331968	436419	Systolic blood pressure, automated reading || id:ukb-b-20175	TRUE	195145	0.000212764	92.8737
223	rs4480845	C	T	-0.0219337	-0.0106432	FALSE	FALSE	0.0163	0.5153	CKDi25	7.5e-24	0.00217803	436419	Systolic blood pressure, automated reading || id:ukb-b-20175	TRUE	195145	0.000221467	96.6736
224	rs10774625	G	A	-0.0216357	0.00702461	FALSE	FALSE	0.0132	0.5959	CKDi25	1.6e-25	0.00207256	436419	Systolic blood pressure, automated reading || id:ukb-b-20175	TRUE	195145	0.000234032	102.159
225	rs2301597	C	T	-0.0219507	-0.00806737	FALSE	FALSE	0.0129	0.5302	CKDi25	1.6e-25	0.00210248	436419	Systolic blood pressure, automated reading || id:ukb-b-20175	TRUE	195145	0.000235499	102.8
226	rs72831343	G	T	-0.0308646	0.0401972	FALSE	FALSE	0.0183	0.028	CKDi25	9.7e-26	0.00294248	436419	Systolic blood pressure, automated reading || id:ukb-b-20175	TRUE	195145	0.000236317	103.157
227	rs6923947	A	G	0.0229628	0.00568382	FALSE	FALSE	0.0158	0.7184	CKDi25	3.7e-28	0.00208677	436419	Systolic blood pressure, automated reading || id:ukb-b-20175	TRUE	195145	0.000260901	113.892
228	rs57866767	C	T	-0.0236337	-0.00139902	FALSE	FALSE	0.0127	0.9145	CKDi25	1.4e-29	0.00209272	436419	Systolic blood pressure, automated reading || id:ukb-b-20175	TRUE	195145	0.000274605	119.875
229	rs612652	C	T	0.0247426	-0.000899595	FALSE	FALSE	0.0161	0.9569	CKDi25	9.4e-32	0.00211017	436419	Systolic blood pressure, automated reading || id:ukb-b-20175	TRUE	195145	0.00029753	129.886
230	rs77870048	T	C	0.054979	-0.0137947	FALSE	FALSE	0.0324	0.6699	CKDi25	5.6e-32	0.00467102	436419	Systolic blood pressure, automated reading || id:ukb-b-20175	TRUE	195145	0.000298446	130.286
231	rs8027450	T	C	0.0268371	-0.00893984	FALSE	FALSE	0.0168	0.5961	CKDi25	1.8e-33	0.00222583	436419	Systolic blood pressure, automated reading || id:ukb-b-20175	TRUE	195145	0.000315337	137.662
232	rs268263	A	T	0.030068	0.00169856	TRUE	TRUE	0.0186	0.9283	CKDi25	1.6e-35	0.00241722	436419	Systolic blood pressure, automated reading || id:ukb-b-20175	FALSE	195145	0.000337358	147.278
233	rs12258967	G	C	-0.0301799	0.016536	TRUE	TRUE	0.0179	0.3573	CKDi25	2.1e-40	0.002268	436419	Systolic blood pressure, automated reading || id:ukb-b-20175	FALSE	195145	0.000381985	166.768
234	rs11191580	C	T	-0.0520707	-0.0471698	FALSE	FALSE	0.0234	0.04436	CKDi25	2.3e-41	0.00386495	436419	Systolic blood pressure, automated reading || id:ukb-b-20175	TRUE	195145	0.000389769	170.168
235	rs604723	C	T	0.0314374	-0.00259663	FALSE	FALSE	0.0177	0.8836	CKDi25	3.2e-41	0.00233766	436419	Systolic blood pressure, automated reading || id:ukb-b-20175	TRUE	195145	0.000394217	172.111
236	rs2681492	C	T	-0.037716	-0.0132123	FALSE	FALSE	0.0168	0.4306	CKDi25	7.9e-43	0.00274933	436419	Systolic blood pressure, automated reading || id:ukb-b-20175	TRUE	195145	0.000405174	176.897
237	rs167479	T	G	-0.0286311	-0.0101514	FALSE	FALSE	0.0174	0.5573	CKDi25	3.4e-43	0.00207795	436419	Systolic blood pressure, automated reading || id:ukb-b-20175	TRUE	195145	0.000408642	178.411
238	rs55857306	A	G	-0.0418257	-0.000500125	FALSE	FALSE	0.0176	0.9777	CKDi25	5.1e-50	0.00281249	436419	Systolic blood pressure, automated reading || id:ukb-b-20175	TRUE	195145	0.00047521	207.488
239	rs62481856	A	G	0.0416147	0.040662	FALSE	FALSE	0.0154	0.008174	CKDi25	1.6e-57	0.00260336	436419	Systolic blood pressure, automated reading || id:ukb-b-20175	TRUE	195145	0.000548981	239.716
240	rs12656497	C	T	0.0341769	0.00270365	FALSE	FALSE	0.013	0.8351	CKDi25	8.8e-59	0.00211416	436419	Systolic blood pressure, automated reading || id:ukb-b-20175	TRUE	195145	0.000562364	245.563

## Sheet: Table S9
Table S9. Detailed information of instrumental variables used in causality estimate between SBP and CKD
	SNP	effect_allele.exposure	other_allele.exposure	beta.exposure	beta.outcome	palindromic	ambiguous	se.outcome	pval.outcome	outcome	pval.exposure	se.exposure	samplesize.exposure	exposure	mr_keep	samplesize.outcome	R2	F
1	rs10081146	A	C	-0.0140372	-0.0175	FALSE	FALSE	0.0098	0.07364	CKD	1.5e-11	0.00208008	436419	Systolic blood pressure, automated reading || id:ukb-b-20175	TRUE	480698	9.78e-05	42.6916
2	rs10409243	T	C	-0.0154507	-0.0107	FALSE	FALSE	0.0095	0.2616	CKD	6.3e-13	0.00214768	436419	Systolic blood pressure, automated reading || id:ukb-b-20175	TRUE	480698	0.00011442	49.9293
3	rs10413734	G	T	-0.012689	-0.0223	FALSE	FALSE	0.0098	0.02308	CKD	9.9e-09	0.00221348	436419	Systolic blood pressure, automated reading || id:ukb-b-20175	TRUE	480698	7.11e-05	31.0101
4	rs1044822	T	C	-0.0165964	0.0119	FALSE	FALSE	0.0128	0.3515	CKD	1e-08	0.00289572	436419	Systolic blood pressure, automated reading || id:ukb-b-20175	TRUE	480698	7.1e-05	30.9903
5	rs1052486	G	A	0.0197375	-0.0241	FALSE	FALSE	0.0093	0.009865	CKD	1.8e-21	0.00207464	436419	Systolic blood pressure, automated reading || id:ukb-b-20175	TRUE	480698	0.000194404	84.8385
6	rs10774625	G	A	-0.0216357	-0.0373	FALSE	FALSE	0.0093	6.03e-05	CKD	1.6e-25	0.00207256	436419	Systolic blood pressure, automated reading || id:ukb-b-20175	TRUE	480698	0.000234032	102.136
7	rs10776752	T	G	0.0332612	0.0181	FALSE	FALSE	0.0175	0.299	CKD	7.4e-17	0.00398781	436419	Systolic blood pressure, automated reading || id:ukb-b-20175	TRUE	480698	0.000149666	65.3114
8	rs10789621	C	T	0.0131397	0.0033	FALSE	FALSE	0.0098	0.7394	CKD	3e-09	0.00221571	436419	Systolic blood pressure, automated reading || id:ukb-b-20175	TRUE	480698	7.59e-05	33.119
9	rs10817007	G	T	0.0195437	0.02	FALSE	FALSE	0.0143	0.1617	CKD	2.8e-10	0.00309671	436419	Systolic blood pressure, automated reading || id:ukb-b-20175	TRUE	480698	8.6e-05	37.5177
10	rs10869416	C	T	0.0139826	0.0067	FALSE	FALSE	0.0111	0.5439	CKD	3.8e-08	0.00254234	436419	Systolic blood pressure, automated reading || id:ukb-b-20175	TRUE	480698	6.51e-05	28.4263
11	rs10883543	T	G	0.0328498	-0.0162	FALSE	FALSE	0.015	0.2803	CKD	4.4e-23	0.00331968	436419	Systolic blood pressure, automated reading || id:ukb-b-20175	TRUE	480698	0.000212764	92.8524
12	rs11041665	A	C	-0.0137082	-0.0154	FALSE	FALSE	0.0106	0.1492	CKD	6.1e-10	0.00221528	436419	Systolic blood pressure, automated reading || id:ukb-b-20175	TRUE	480698	8.24e-05	35.9592
13	rs11087506	G	T	0.0168432	0.0076	FALSE	FALSE	0.0135	0.5735	CKD	5.9e-09	0.00289446	436419	Systolic blood pressure, automated reading || id:ukb-b-20175	TRUE	480698	7.31e-05	31.8781
14	rs11128722	A	G	-0.0136824	0.0013	FALSE	FALSE	0.0098	0.8979	CKD	1.3e-10	0.0021307	436419	Systolic blood pressure, automated reading || id:ukb-b-20175	TRUE	480698	9.16e-05	39.9544
15	rs11146456	G	A	0.0187771	0.0313	FALSE	FALSE	0.0154	0.04275	CKD	1.1e-08	0.00328779	436419	Systolic blood pressure, automated reading || id:ukb-b-20175	TRUE	480698	7.1e-05	30.9852
16	rs11191580	C	T	-0.0520707	0.0104	FALSE	FALSE	0.0162	0.5204	CKD	2.3e-41	0.00386495	436419	Systolic blood pressure, automated reading || id:ukb-b-20175	TRUE	480698	0.000389769	170.129
17	rs112370520	T	C	0.0202626	-0.0111	FALSE	FALSE	0.0141	0.4309	CKD	1.9e-10	0.00318247	436419	Systolic blood pressure, automated reading || id:ukb-b-20175	TRUE	480698	8.72e-05	38.0659
18	rs113160450	A	G	-0.0159984	-0.0071	FALSE	FALSE	0.0112	0.5231	CKD	2.7e-10	0.00253445	436419	Systolic blood pressure, automated reading || id:ukb-b-20175	TRUE	480698	8.64e-05	37.7186
19	rs113523959	A	G	-0.0186472	-0.0034	FALSE	FALSE	0.0153	0.8249	CKD	2.3e-10	0.00294185	436419	Systolic blood pressure, automated reading || id:ukb-b-20175	TRUE	480698	8.83e-05	38.5328
20	rs113614541	C	A	-0.0479184	0.107	FALSE	FALSE	0.046	0.01995	CKD	3e-08	0.00864292	436419	Systolic blood pressure, automated reading || id:ukb-b-20175	TRUE	480698	6.85e-05	29.9043
21	rs11592442	A	T	-0.0163999	-0.0013	TRUE	TRUE	0.0098	0.8924	CKD	5.6e-15	0.00209942	436419	Systolic blood pressure, automated reading || id:ukb-b-20175	FALSE	480698	0.000132046	57.6216
22	rs11616710	T	C	0.0229039	0.0008	FALSE	FALSE	0.0169	0.96	CKD	3.3e-10	0.00364465	436419	Systolic blood pressure, automated reading || id:ukb-b-20175	TRUE	480698	9.23e-05	40.2949
23	rs11624528	A	G	0.0118292	0.0176	FALSE	FALSE	0.0098	0.07262	CKD	2.4e-08	0.00212111	436419	Systolic blood pressure, automated reading || id:ukb-b-20175	TRUE	480698	6.78e-05	29.5751
24	rs11636952	C	T	-0.0219429	-0.0045	FALSE	FALSE	0.0104	0.6639	CKD	2e-22	0.00225227	436419	Systolic blood pressure, automated reading || id:ukb-b-20175	TRUE	480698	0.000205472	89.6694
25	rs11641308	C	T	0.0167478	0.0003	FALSE	FALSE	0.0104	0.9777	CKD	3.2e-14	0.00220615	436419	Systolic blood pressure, automated reading || id:ukb-b-20175	TRUE	480698	0.000126909	55.3794
26	rs116734066	T	C	-0.021742	0.0222	FALSE	FALSE	0.0166	0.1821	CKD	1.5e-09	0.00359541	436419	Systolic blood pressure, automated reading || id:ukb-b-20175	TRUE	480698	7.92e-05	34.5635
27	rs117504281	T	C	0.0331887	0.0741	FALSE	FALSE	0.0235	0.001573	CKD	5.3e-10	0.00534414	436419	Systolic blood pressure, automated reading || id:ukb-b-20175	TRUE	480698	8.32e-05	36.3086
28	rs11821781	G	A	0.0165378	0.0144	FALSE	FALSE	0.0113	0.2038	CKD	3.8e-12	0.00238188	436419	Systolic blood pressure, automated reading || id:ukb-b-20175	TRUE	480698	0.000104359	45.5385
29	rs11872627	T	C	-0.0184751	-0.0082	FALSE	FALSE	0.0139	0.5551	CKD	8e-10	0.0030061	436419	Systolic blood pressure, automated reading || id:ukb-b-20175	TRUE	480698	8.19e-05	35.7508
30	rs11874	A	G	0.029042	0.0454	FALSE	FALSE	0.0138	0.001022	CKD	1.2e-21	0.0030383	436419	Systolic blood pressure, automated reading || id:ukb-b-20175	TRUE	480698	0.000196418	85.7174
31	rs12034227	C	A	-0.0121369	-0.0032	FALSE	FALSE	0.0096	0.7354	CKD	3.2e-08	0.00219493	436419	Systolic blood pressure, automated reading || id:ukb-b-20175	TRUE	480698	6.59e-05	28.7725
32	rs12050196	T	C	0.0133229	0.0029	FALSE	FALSE	0.0099	0.7677	CKD	2.3e-10	0.0021019	436419	Systolic blood pressure, automated reading || id:ukb-b-20175	TRUE	480698	8.81e-05	38.4599
33	rs12091385	T	C	-0.0139714	0.0029	FALSE	FALSE	0.0096	0.7667	CKD	1.8e-11	0.00207782	436419	Systolic blood pressure, automated reading || id:ukb-b-20175	TRUE	480698	9.76e-05	42.571
34	rs12258967	G	C	-0.0301799	0.0031	TRUE	TRUE	0.011	0.7744	CKD	2.1e-40	0.002268	436419	Systolic blood pressure, automated reading || id:ukb-b-20175	FALSE	480698	0.000381985	166.73
35	rs1229984	C	T	0.0491508	-0.0705	FALSE	FALSE	0.0299	0.01834	CKD	3.9e-15	0.00625574	436419	Systolic blood pressure, automated reading || id:ukb-b-20175	TRUE	480698	0.000129411	56.4717
36	rs12447809	T	G	-0.0155731	0.014	FALSE	FALSE	0.0133	0.2956	CKD	5e-09	0.00266308	436419	Systolic blood pressure, automated reading || id:ukb-b-20175	TRUE	480698	7.53e-05	32.8529
37	rs12457805	A	G	0.0128515	-0.0044	FALSE	FALSE	0.01	0.6619	CKD	1.5e-08	0.00226944	436419	Systolic blood pressure, automated reading || id:ukb-b-20175	TRUE	480698	6.91e-05	30.1351
38	rs1250259	A	T	-0.0186384	-0.0155	TRUE	TRUE	0.0101	0.1249	CKD	2.7e-15	0.00235749	436419	Systolic blood pressure, automated reading || id:ukb-b-20175	FALSE	480698	0.000134906	58.8699
39	rs12656497	C	T	0.0341769	0.0175	FALSE	FALSE	0.0093	0.05983	CKD	8.8e-59	0.00211416	436419	Systolic blood pressure, automated reading || id:ukb-b-20175	TRUE	480698	0.000562364	245.507
40	rs12656974	A	G	0.0276313	0.0265	FALSE	FALSE	0.0167	0.1128	CKD	2.3e-11	0.00413176	436419	Systolic blood pressure, automated reading || id:ukb-b-20175	TRUE	480698	9.6e-05	41.8715
41	rs12693982	T	C	0.0125611	0.0123	FALSE	FALSE	0.0093	0.1865	CKD	2.9e-09	0.00211558	436419	Systolic blood pressure, automated reading || id:ukb-b-20175	TRUE	480698	7.56e-05	32.9737
42	rs1275985	T	C	-0.020327	-0.0273	FALSE	FALSE	0.0093	0.003465	CKD	1.8e-21	0.00213558	436419	Systolic blood pressure, automated reading || id:ukb-b-20175	TRUE	480698	0.000195193	85.1828
43	rs12779675	C	G	0.0117677	-0.0117	TRUE	TRUE	0.0092	0.2009	CKD	1.6e-08	0.00208075	436419	Systolic blood pressure, automated reading || id:ukb-b-20175	FALSE	480698	6.88e-05	30.0179
44	rs12906962	C	T	0.0132221	0.0215	FALSE	FALSE	0.0104	0.03846	CKD	3.5e-09	0.00223897	436419	Systolic blood pressure, automated reading || id:ukb-b-20175	TRUE	480698	7.62e-05	33.2295
45	rs1290790	T	A	0.0178118	0.0076	TRUE	TRUE	0.0092	0.4113	CKD	1.5e-17	0.00208801	436419	Systolic blood pressure, automated reading || id:ukb-b-20175	FALSE	480698	0.000156844	68.4445
46	rs12930727	G	T	-0.020982	0.002	FALSE	FALSE	0.0117	0.8659	CKD	7.1e-17	0.00251436	436419	Systolic blood pressure, automated reading || id:ukb-b-20175	TRUE	480698	0.000150105	65.5033
47	rs12954187	T	C	-0.0179183	-0.0068	FALSE	FALSE	0.0137	0.6183	CKD	4.1e-10	0.0028675	436419	Systolic blood pressure, automated reading || id:ukb-b-20175	TRUE	480698	8.51e-05	37.1225
48	rs13107325	T	C	-0.0267089	0.041	FALSE	FALSE	0.0224	0.06773	CKD	1.2e-11	0.00394247	436419	Systolic blood pressure, automated reading || id:ukb-b-20175	TRUE	480698	9.88e-05	43.1293
49	rs13129779	T	C	-0.0127612	0.0118	FALSE	FALSE	0.0092	0.1987	CKD	1.2e-09	0.00209721	436419	Systolic blood pressure, automated reading || id:ukb-b-20175	TRUE	480698	8.14e-05	35.5294
50	rs1332796	A	T	0.0175056	-0.0078	TRUE	TRUE	0.0125	0.5327	CKD	4.2e-09	0.00297991	436419	Systolic blood pressure, automated reading || id:ukb-b-20175	FALSE	480698	7.42e-05	32.3846
51	rs13412750	A	G	-0.0146284	-0.0017	FALSE	FALSE	0.0106	0.8727	CKD	2.5e-10	0.00231286	436419	Systolic blood pressure, automated reading || id:ukb-b-20175	TRUE	480698	8.59e-05	37.488
52	rs13436194	G	A	-0.0193119	-0.0066	FALSE	FALSE	0.0093	0.4782	CKD	2.8e-20	0.00209321	436419	Systolic blood pressure, automated reading || id:ukb-b-20175	TRUE	480698	0.00018279	79.7689
53	rs1353533	C	T	0.0159159	-0.0025	FALSE	FALSE	0.0093	0.7866	CKD	6.9e-14	0.0021248	436419	Systolic blood pressure, automated reading || id:ukb-b-20175	TRUE	480698	0.000121358	52.9569
54	rs137923903	T	C	-0.064736	0.0155	FALSE	FALSE	0.0713	0.8279	CKD	9.2e-13	0.00906502	436419	Systolic blood pressure, automated reading || id:ukb-b-20175	TRUE	480698	0.000113906	49.7046
55	rs138443500	G	T	0.0538979	0.0008	FALSE	FALSE	0.037	0.983	CKD	9.3e-11	0.0083203	436419	Systolic blood pressure, automated reading || id:ukb-b-20175	TRUE	480698	9.02e-05	39.3646
56	rs1422279	T	C	0.0189464	-0.002	FALSE	FALSE	0.0094	0.8319	CKD	9e-19	0.0021417	436419	Systolic blood pressure, automated reading || id:ukb-b-20175	TRUE	480698	0.000169975	74.1757
57	rs1436138	G	A	-0.0134864	0.002	FALSE	FALSE	0.0101	0.8432	CKD	5.2e-10	0.00217042	436419	Systolic blood pressure, automated reading || id:ukb-b-20175	TRUE	480698	8.39e-05	36.5898
58	rs1470260	C	T	0.0254906	0.0258	FALSE	FALSE	0.0117	0.02727	CKD	1.4e-21	0.00267192	436419	Systolic blood pressure, automated reading || id:ukb-b-20175	TRUE	480698	0.000195528	85.3288
59	rs1530558	C	T	-0.0195087	0.0089	FALSE	FALSE	0.0154	0.5626	CKD	3.4e-11	0.00294298	436419	Systolic blood pressure, automated reading || id:ukb-b-20175	TRUE	480698	9.36e-05	40.8418
60	rs1543270	T	C	-0.0158966	-0.0119	FALSE	FALSE	0.0097	0.2198	CKD	2.7e-14	0.0020882	436419	Systolic blood pressure, automated reading || id:ukb-b-20175	TRUE	480698	0.000125392	54.7174
61	rs1543310	C	T	0.0128931	0.0054	FALSE	FALSE	0.0098	0.5856	CKD	1e-09	0.0021124	436419	Systolic blood pressure, automated reading || id:ukb-b-20175	TRUE	480698	8.27e-05	36.0684
62	rs167479	T	G	-0.0286311	0.006	FALSE	FALSE	0.0112	0.5929	CKD	3.4e-43	0.00207795	436419	Systolic blood pressure, automated reading || id:ukb-b-20175	TRUE	480698	0.000408642	178.371
63	rs17010961	A	T	0.0257408	0.0074	TRUE	TRUE	0.0136	0.5863	CKD	1.2e-17	0.00300884	436419	Systolic blood pressure, automated reading || id:ukb-b-20175	FALSE	480698	0.000158938	69.3585
64	rs17033041	G	A	0.0246774	0.0266	FALSE	FALSE	0.0126	0.03496	CKD	8.1e-21	0.00263695	436419	Systolic blood pressure, automated reading || id:ukb-b-20175	TRUE	480698	0.00019165	83.6361
65	rs17056301	C	T	0.0172181	-0.0034	FALSE	FALSE	0.0109	0.7557	CKD	4.8e-13	0.00238083	436419	Systolic blood pressure, automated reading || id:ukb-b-20175	TRUE	480698	0.000113233	49.4112
66	rs17245822	C	A	0.0123251	-0.0161	FALSE	FALSE	0.0095	0.08958	CKD	1.3e-08	0.00216721	436419	Systolic blood pressure, automated reading || id:ukb-b-20175	TRUE	480698	7.1e-05	30.9949
67	rs17406625	C	T	-0.0134333	-0.0043	FALSE	FALSE	0.0103	0.6784	CKD	5.1e-09	0.00229848	436419	Systolic blood pressure, automated reading || id:ukb-b-20175	TRUE	480698	7.37e-05	32.1541
68	rs17473243	A	G	0.0129886	0.0008	FALSE	FALSE	0.0096	0.9355	CKD	7e-09	0.00224252	436419	Systolic blood pressure, automated reading || id:ukb-b-20175	TRUE	480698	7.25e-05	31.6165
69	rs17677603	G	A	0.0161432	-0.0082	FALSE	FALSE	0.0094	0.3873	CKD	3.9e-14	0.00213401	436419	Systolic blood pressure, automated reading || id:ukb-b-20175	TRUE	480698	0.000124288	54.2357
70	rs17759661	A	C	0.0170107	0.0016	FALSE	FALSE	0.0091	0.8614	CKD	2.2e-16	0.00207208	436419	Systolic blood pressure, automated reading || id:ukb-b-20175	TRUE	480698	0.000144681	63.1361
71	rs1856201	A	C	0.0134917	0.0226	FALSE	FALSE	0.0098	0.02157	CKD	2.4e-10	0.00213054	436419	Systolic blood pressure, automated reading || id:ukb-b-20175	TRUE	480698	8.71e-05	38.0237
72	rs1882212	G	A	-0.01444	-0.0114	FALSE	FALSE	0.0113	0.3154	CKD	5.7e-09	0.00247937	436419	Systolic blood pressure, automated reading || id:ukb-b-20175	TRUE	480698	7.31e-05	31.8817
73	rs1887320	A	G	0.0186797	-0.016	FALSE	FALSE	0.0096	0.09714	CKD	3e-19	0.00208265	436419	Systolic blood pressure, automated reading || id:ukb-b-20175	TRUE	480698	0.000174035	75.9476
74	rs1906672	A	G	0.0135847	0.0156	FALSE	FALSE	0.0108	0.1505	CKD	2.8e-08	0.00244745	436419	Systolic blood pressure, automated reading || id:ukb-b-20175	TRUE	480698	6.64e-05	28.9599
75	rs1923402	C	A	0.0233913	-0.0029	FALSE	FALSE	0.0177	0.8702	CKD	1.8e-09	0.00389017	436419	Systolic blood pressure, automated reading || id:ukb-b-20175	TRUE	480698	7.81e-05	34.0811
76	rs1940735	G	T	-0.0179205	-0.0165	FALSE	FALSE	0.0107	0.1213	CKD	6.6e-14	0.00239103	436419	Systolic blood pressure, automated reading || id:ukb-b-20175	TRUE	480698	0.000121144	52.8634
77	rs1948696	C	T	-0.0161464	0.0026	FALSE	FALSE	0.0094	0.783	CKD	4.6e-14	0.0021409	436419	Systolic blood pressure, automated reading || id:ukb-b-20175	TRUE	480698	0.000122319	53.3765
78	rs1979974	G	A	-0.0155827	-0.0027	FALSE	FALSE	0.0091	0.7699	CKD	6.9e-14	0.00208051	436419	Systolic blood pressure, automated reading || id:ukb-b-20175	TRUE	480698	0.000121078	52.8347
79	rs1984195	A	G	0.012726	-0.0155	FALSE	FALSE	0.0092	0.08956	CKD	8.9e-10	0.00207644	436419	Systolic blood pressure, automated reading || id:ukb-b-20175	TRUE	480698	8.09e-05	35.3187
80	rs2006754	A	G	0.0114632	-0.0006	FALSE	FALSE	0.0097	0.954	CKD	4.1e-08	0.00209	436419	Systolic blood pressure, automated reading || id:ukb-b-20175	TRUE	480698	6.56e-05	28.6264
81	rs2023843	T	C	0.0371757	0.038	FALSE	FALSE	0.0172	0.02666	CKD	7e-21	0.00396575	436419	Systolic blood pressure, automated reading || id:ukb-b-20175	TRUE	480698	0.00018915	82.5452
82	rs2052692	G	A	-0.016764	-0.0052	FALSE	FALSE	0.0096	0.588	CKD	6.1e-14	0.00223338	436419	Systolic blood pressure, automated reading || id:ukb-b-20175	TRUE	480698	0.000121035	52.8161
83	rs2062316	G	A	0.0166668	0.0077	FALSE	FALSE	0.0096	0.4256	CKD	1.6e-15	0.00209081	436419	Systolic blood pressure, automated reading || id:ukb-b-20175	TRUE	480698	0.000137132	59.8411
84	rs2072927	A	G	-0.0147349	0.0138	FALSE	FALSE	0.0096	0.1502	CKD	1.2e-12	0.00207431	436419	Systolic blood pressure, automated reading || id:ukb-b-20175	TRUE	480698	0.000108555	47.3694
85	rs210633	G	A	-0.0130605	0.0037	FALSE	FALSE	0.0096	0.6997	CKD	3.1e-10	0.00207523	436419	Systolic blood pressure, automated reading || id:ukb-b-20175	TRUE	480698	8.53e-05	37.2158
86	rs2177843	T	C	0.0220359	0.04	FALSE	FALSE	0.0128	0.001804	CKD	6.2e-14	0.00293645	436419	Systolic blood pressure, automated reading || id:ukb-b-20175	TRUE	480698	0.00012327	53.7913
87	rs2241432	G	A	0.011992	0.005	FALSE	FALSE	0.0097	0.6027	CKD	4.1e-08	0.00218576	436419	Systolic blood pressure, automated reading || id:ukb-b-20175	TRUE	480698	6.53e-05	28.4761
88	rs2246832	T	A	0.013226	0.0107	TRUE	TRUE	0.0091	0.2419	CKD	1.8e-10	0.00207468	436419	Systolic blood pressure, automated reading || id:ukb-b-20175	FALSE	480698	8.75e-05	38.165
89	rs2249105	G	A	-0.0155398	-0.0092	FALSE	FALSE	0.0095	0.3352	CKD	4.5e-13	0.00214675	436419	Systolic blood pressure, automated reading || id:ukb-b-20175	TRUE	480698	0.000111902	48.8302
90	rs2280446	T	C	-0.0145296	-0.0184	FALSE	FALSE	0.0117	0.1157	CKD	4.9e-08	0.00266283	436419	Systolic blood pressure, automated reading || id:ukb-b-20175	TRUE	480698	7.39e-05	32.232
91	rs2286526	T	C	0.0186298	-0.0279	FALSE	FALSE	0.0109	0.01063	CKD	1.1e-15	0.00232295	436419	Systolic blood pressure, automated reading || id:ukb-b-20175	TRUE	480698	0.000140574	61.3436
92	rs2288276	C	G	0.0199152	0.0021	TRUE	TRUE	0.0142	0.8806	CKD	5e-09	0.00340612	436419	Systolic blood pressure, automated reading || id:ukb-b-20175	FALSE	480698	7.39e-05	32.2484
93	rs2289125	C	A	0.0172965	-0.0035	FALSE	FALSE	0.0113	0.7549	CKD	1.1e-11	0.00254465	436419	Systolic blood pressure, automated reading || id:ukb-b-20175	TRUE	480698	0.000100694	43.9388
94	rs2299098	C	G	-0.0166811	-0.0067	TRUE	TRUE	0.0113	0.5546	CKD	2e-10	0.00262227	436419	Systolic blood pressure, automated reading || id:ukb-b-20175	FALSE	480698	8.74e-05	38.1443
95	rs2301597	C	T	-0.0219507	-0.0048	FALSE	FALSE	0.0093	0.6028	CKD	1.6e-25	0.00210248	436419	Systolic blood pressure, automated reading || id:ukb-b-20175	TRUE	480698	0.000235499	102.777
96	rs2306363	T	G	-0.0171831	-0.0172	FALSE	FALSE	0.0114	0.1323	CKD	2e-11	0.00256319	436419	Systolic blood pressure, automated reading || id:ukb-b-20175	TRUE	480698	9.68e-05	42.2298
97	rs231708	C	G	-0.0129585	-0.0037	TRUE	TRUE	0.0099	0.7108	CKD	6.9e-09	0.00223699	436419	Systolic blood pressure, automated reading || id:ukb-b-20175	FALSE	480698	7.22e-05	31.4883
98	rs2328813	A	C	-0.0115921	-0.0103	FALSE	FALSE	0.0097	0.2919	CKD	3.5e-08	0.00210184	436419	Systolic blood pressure, automated reading || id:ukb-b-20175	TRUE	480698	6.57e-05	28.6485
99	rs2423514	G	A	-0.0165849	-0.0095	FALSE	FALSE	0.0096	0.3227	CKD	1.6e-15	0.0020805	436419	Systolic blood pressure, automated reading || id:ukb-b-20175	TRUE	480698	0.000136682	59.6449
100	rs2470004	T	C	-0.0200727	-0.0052	FALSE	FALSE	0.0116	0.6555	CKD	5.5e-14	0.0026691	436419	Systolic blood pressure, automated reading || id:ukb-b-20175	TRUE	480698	0.000121515	53.0256
101	rs2493296	T	C	0.022834	-0.0021	FALSE	FALSE	0.0145	0.885	CKD	2.8e-14	0.00300137	436419	Systolic blood pressure, automated reading || id:ukb-b-20175	TRUE	480698	0.000124817	54.4664
102	rs2498323	A	G	0.0189994	0.0155	FALSE	FALSE	0.017	0.3615	CKD	3.8e-08	0.00345431	436419	Systolic blood pressure, automated reading || id:ukb-b-20175	TRUE	480698	6.51e-05	28.3973
103	rs2549732	A	G	-0.0224846	0.001	FALSE	FALSE	0.019	0.9581	CKD	3.1e-08	0.00406347	436419	Systolic blood pressure, automated reading || id:ukb-b-20175	TRUE	480698	6.62e-05	28.8876
104	rs2571445	G	A	-0.0125516	-0.0048	FALSE	FALSE	0.01	0.63	CKD	3e-09	0.00211585	436419	Systolic blood pressure, automated reading || id:ukb-b-20175	TRUE	480698	7.52e-05	32.8325
105	rs2607073	T	G	0.0148182	0.013	FALSE	FALSE	0.0117	0.2682	CKD	4.2e-08	0.00270373	436419	Systolic blood pressure, automated reading || id:ukb-b-20175	TRUE	480698	6.49e-05	28.3065
106	rs263017	G	A	-0.0127029	0.0043	FALSE	FALSE	0.0096	0.6531	CKD	8.8e-10	0.00207259	436419	Systolic blood pressure, automated reading || id:ukb-b-20175	TRUE	480698	8.07e-05	35.1991
107	rs2638432	T	G	-0.0159631	-0.0019	FALSE	FALSE	0.0119	0.8721	CKD	1.9e-09	0.00265927	436419	Systolic blood pressure, automated reading || id:ukb-b-20175	TRUE	480698	7.8e-05	34.0391
108	rs2643826	T	C	0.0181053	-0.0053	FALSE	FALSE	0.0096	0.5815	CKD	4.6e-18	0.00208991	436419	Systolic blood pressure, automated reading || id:ukb-b-20175	TRUE	480698	0.000162372	70.8571
109	rs2681492	C	T	-0.037716	-0.0158	FALSE	FALSE	0.0121	0.1922	CKD	7.9e-43	0.00274933	436419	Systolic blood pressure, automated reading || id:ukb-b-20175	TRUE	480698	0.000405174	176.856
110	rs268263	A	T	0.030068	-0.0122	TRUE	TRUE	0.0114	0.281	CKD	1.6e-35	0.00241722	436419	Systolic blood pressure, automated reading || id:ukb-b-20175	FALSE	480698	0.000337358	147.245
111	rs2782652	C	T	0.0164827	0.0051	FALSE	FALSE	0.0092	0.5826	CKD	2.6e-15	0.00208444	436419	Systolic blood pressure, automated reading || id:ukb-b-20175	TRUE	480698	0.000134705	58.782
112	rs2782980	C	T	0.0208253	-0.0105	FALSE	FALSE	0.0103	0.3083	CKD	1.8e-19	0.00230742	436419	Systolic blood pressure, automated reading || id:ukb-b-20175	TRUE	480698	0.000174949	76.3467
113	rs28470858	T	A	-0.0128751	-0.0259	TRUE	TRUE	0.0092	0.004819	CKD	1.1e-09	0.00211261	436419	Systolic blood pressure, automated reading || id:ukb-b-20175	FALSE	480698	7.99e-05	34.8671
114	rs2847308	T	C	0.0143522	-0.0107	FALSE	FALSE	0.0098	0.2757	CKD	8e-11	0.00220752	436419	Systolic blood pressure, automated reading || id:ukb-b-20175	TRUE	480698	9.08e-05	39.6338
115	rs28572127	C	A	0.0120615	0.0033	FALSE	FALSE	0.0103	0.7524	CKD	1.5e-08	0.00213203	436419	Systolic blood pressure, automated reading || id:ukb-b-20175	TRUE	480698	7.02e-05	30.6271
116	rs28667801	T	A	0.0119645	0.0248	TRUE	TRUE	0.01	0.01319	CKD	1.7e-08	0.00212075	436419	Systolic blood pressure, automated reading || id:ukb-b-20175	FALSE	480698	6.91e-05	30.1533
117	rs2867115	C	T	-0.021195	0.0108	FALSE	FALSE	0.0133	0.4143	CKD	2.6e-09	0.00355864	436419	Systolic blood pressure, automated reading || id:ukb-b-20175	TRUE	480698	9.37e-05	40.8828
118	rs28929474	T	C	-0.0442745	-0.0286	FALSE	FALSE	0.0396	0.4709	CKD	2.7e-09	0.00744135	436419	Systolic blood pressure, automated reading || id:ukb-b-20175	TRUE	480698	7.64e-05	33.3342
119	rs2906159	C	T	-0.0123672	-0.0257	FALSE	FALSE	0.0103	0.01274	CKD	1.1e-08	0.00216452	436419	Systolic blood pressure, automated reading || id:ukb-b-20175	TRUE	480698	7.04e-05	30.7188
120	rs2971603	T	C	0.0173368	-0.0161	FALSE	FALSE	0.0109	0.1408	CKD	4e-12	0.00249902	436419	Systolic blood pressure, automated reading || id:ukb-b-20175	TRUE	480698	0.000103736	45.2665
121	rs2977334	T	G	0.0149073	0.0065	FALSE	FALSE	0.0093	0.4837	CKD	1.8e-12	0.00211553	436419	Systolic blood pressure, automated reading || id:ukb-b-20175	TRUE	480698	0.000107299	46.8212
122	rs3110054	T	C	-0.011787	0.0116	FALSE	FALSE	0.0094	0.2163	CKD	2.8e-08	0.00212262	436419	Systolic blood pressure, automated reading || id:ukb-b-20175	TRUE	480698	6.64e-05	28.957
123	rs34552760	G	A	-0.0134281	-0.0042	FALSE	FALSE	0.0099	0.6728	CKD	3.5e-10	0.00214042	436419	Systolic blood pressure, automated reading || id:ukb-b-20175	TRUE	480698	8.47e-05	36.9678
124	rs34720456	A	G	0.0139894	0.0208	FALSE	FALSE	0.0103	0.04375	CKD	3.6e-10	0.00223147	436419	Systolic blood pressure, automated reading || id:ukb-b-20175	TRUE	480698	8.47e-05	36.9511
125	rs35114617	C	T	-0.0134981	-0.0142	FALSE	FALSE	0.0097	0.1431	CKD	5.1e-10	0.00217143	436419	Systolic blood pressure, automated reading || id:ukb-b-20175	TRUE	480698	8.34e-05	36.3855
126	rs35224044	T	C	0.014082	-0.0173	FALSE	FALSE	0.0099	0.07932	CKD	2.3e-11	0.00210567	436419	Systolic blood pressure, automated reading || id:ukb-b-20175	TRUE	480698	9.63e-05	42.0189
127	rs35300112	C	A	-0.0167437	-0.0042	FALSE	FALSE	0.0105	0.688	CKD	2.7e-12	0.00239482	436419	Systolic blood pressure, automated reading || id:ukb-b-20175	TRUE	480698	0.000105341	45.9671
128	rs35427	G	T	-0.0199477	-0.0049	FALSE	FALSE	0.01	0.6216	CKD	6.6e-20	0.00218388	436419	Systolic blood pressure, automated reading || id:ukb-b-20175	TRUE	480698	0.000188072	82.0743
129	rs35479618	A	G	0.0616991	-0.036	FALSE	FALSE	0.0427	0.3998	CKD	6.9e-15	0.00792442	436419	Systolic blood pressure, automated reading || id:ukb-b-20175	TRUE	480698	0.000129862	56.6684
130	rs35680304	T	C	0.0170104	-0.007	FALSE	FALSE	0.0098	0.4783	CKD	1e-15	0.00211959	436419	Systolic blood pressure, automated reading || id:ukb-b-20175	TRUE	480698	0.00013908	60.6914
131	rs365990	G	A	-0.0143345	0.0054	FALSE	FALSE	0.0096	0.5735	CKD	2.4e-11	0.00214691	436419	Systolic blood pressure, automated reading || id:ukb-b-20175	TRUE	480698	9.59e-05	41.8455
132	rs3736290	A	C	0.0156916	-0.0047	FALSE	FALSE	0.0097	0.6268	CKD	6.4e-14	0.00209249	436419	Systolic blood pressure, automated reading || id:ukb-b-20175	TRUE	480698	0.00012267	53.5296
133	rs3786132	C	A	0.012171	0.0104	FALSE	FALSE	0.01	0.2964	CKD	6.6e-09	0.00209815	436419	Systolic blood pressure, automated reading || id:ukb-b-20175	TRUE	480698	7.24e-05	31.5734
134	rs3786516	A	T	0.0137561	0.0238	TRUE	TRUE	0.0109	0.02891	CKD	3.4e-08	0.00249167	436419	Systolic blood pressure, automated reading || id:ukb-b-20175	FALSE	480698	6.55e-05	28.5884
135	rs3816489	G	C	0.0141448	0.0069	TRUE	TRUE	0.0108	0.5271	CKD	6.1e-09	0.00243325	436419	Systolic blood pressure, automated reading || id:ukb-b-20175	FALSE	480698	7.28e-05	31.752
136	rs3923059	C	T	0.0133671	-0.0063	FALSE	FALSE	0.0115	0.5833	CKD	1.4e-08	0.00235373	436419	Systolic blood pressure, automated reading || id:ukb-b-20175	TRUE	480698	6.93e-05	30.2221
137	rs4144829	T	C	0.015618	-0.0004	FALSE	FALSE	0.0108	0.9687	CKD	4e-11	0.00236459	436419	Systolic blood pressure, automated reading || id:ukb-b-20175	TRUE	480698	9.41e-05	41.0492
138	rs42038	T	C	-0.0191698	0.0027	FALSE	FALSE	0.0099	0.7875	CKD	2.8e-17	0.00226746	436419	Systolic blood pressure, automated reading || id:ukb-b-20175	TRUE	480698	0.000154065	67.2316
139	rs434578	T	C	-0.0202254	-0.0167	FALSE	FALSE	0.0136	0.2193	CKD	1.4e-11	0.00299201	436419	Systolic blood pressure, automated reading || id:ukb-b-20175	TRUE	480698	9.82e-05	42.8545
140	rs4404422	C	A	0.0141027	-0.0118	FALSE	FALSE	0.0093	0.2052	CKD	3.5e-11	0.00212969	436419	Systolic blood pressure, automated reading || id:ukb-b-20175	TRUE	480698	9.43e-05	41.1283
141	rs4480845	C	T	-0.0219337	0.0149	FALSE	FALSE	0.01	0.1377	CKD	7.5e-24	0.00217803	436419	Systolic blood pressure, automated reading || id:ukb-b-20175	TRUE	480698	0.000221467	96.6514
142	rs4639796	A	G	0.0192176	0.0211	FALSE	FALSE	0.0125	0.09021	CKD	1e-11	0.00282325	436419	Systolic blood pressure, automated reading || id:ukb-b-20175	TRUE	480698	9.92e-05	43.3064
143	rs4736135	T	C	-0.0147926	-0.0201	FALSE	FALSE	0.0103	0.05158	CKD	1.9e-10	0.00232194	436419	Systolic blood pressure, automated reading || id:ukb-b-20175	TRUE	480698	8.95e-05	39.0464
144	rs4767330	A	G	0.0146196	0.0091	FALSE	FALSE	0.0092	0.3237	CKD	3.3e-12	0.00209961	436419	Systolic blood pressure, automated reading || id:ukb-b-20175	TRUE	480698	0.000104712	45.6926
145	rs4835410	G	A	0.0142431	-0.0049	FALSE	FALSE	0.0106	0.6451	CKD	4.1e-10	0.00227875	436419	Systolic blood pressure, automated reading || id:ukb-b-20175	TRUE	480698	8.41e-05	36.7016
146	rs4873492	T	C	0.0194244	-0.0105	FALSE	FALSE	0.012	0.3793	CKD	2.1e-12	0.00276473	436419	Systolic blood pressure, automated reading || id:ukb-b-20175	TRUE	480698	0.000107458	46.8909
147	rs4900385	T	A	0.0118154	0.0017	TRUE	TRUE	0.0092	0.852	CKD	2.3e-08	0.00211322	436419	Systolic blood pressure, automated reading || id:ukb-b-20175	FALSE	480698	6.77e-05	29.542
[truncated: 89 more rows]

## Sheet: Table S10
Table S10. Detailed information of instrumental variables used in causality estimate between DBP and Rapid3
[truncated: 255 more rows]

[truncated: 12 more sheets: Table S11, Table S12, Table S13, Table S14, Table S15, Table S16, Table S17, Table S18, Table S19, Table S20, Table S21, Table S22]
